# Supplementary material for: Currently favored sampling practices for tumor sequencing can produce optimal results in the clinical setting
Source: Sci Rep. 2020 Sep 1;10:14403. doi: 10.1038/s41598-020-71382-3 (PMC7463012; doi:10.1038/s41598-020-71382-3)
Supplement: Supplementary file 2 — Supplementary Table 1. [file 41598_2020_71382_MOESM2_ESM.xlsx]

## Sheet: Sheet1
Currently favored sampling practices for tumor sequencing can produce optimal results in the clinical setting Lőrinc S. Pongor1,2 - Gyöngyi Munkácsy1,2, Ildikó Vereczkey3, Imre Pete3, Balázs Győrffy1,2,4 1 Semmelweis University Dept. of Bioinformatics, Budapest, Hungary 2 Momentum Cancer Biomarker ResearchGroup, Institute of Enzymology, Research Center for Natural Sciences, Budapest, Hungary 3 Na…
	Supplementary table 1. Copy-number analysis results calculated using sequenza.
Tumor	Source	Cellularity (%)	Ploidy	chromosome	start	end	Bf	N.BAF	sd.BAF	depth.ratio	N.ratio	sd.ratio	CNt	A-allele	B-allel	log-posterior prob
PALB2-mutant	Biopsy	69	1.9	chr1	13273	16869028	0.380637	945	0.102992	0.983292	37709	0.34388	2	1	1	-4.98307
PALB2-mutant	Biopsy	69	1.9	chr1	16869040	121503669	0.423259	2383	0.0826414	1.00683	162383	0.304374	2	1	1	-4.94938
PALB2-mutant	Biopsy	69	1.9	chr1	143544111	248816707	0.421203	2728	0.0827312	1.02994	202533	0.288444	2	1	1	-4.94397
PALB2-mutant	Biopsy	69	1.9	chr2	41647	277003	0.252287	12	0.0402743	0.683352	252	0.19382	1	1	0	-4.94687
PALB2-mutant	Biopsy	69	1.9	chr2	1083444	90309244	0.423361	1506	0.0793387	1.01202	108193	0.285683	2	1	1	-4.94894
PALB2-mutant	Biopsy	69	1.9	chr2	91443412	91443624	0.0535295	9	0.0802545	1.83813	13	0.77282	5	5	0	-5.00955
PALB2-mutant	Biopsy	69	1.9	chr2	91486528	92007009	0.319802	51	0.105456	0.961183	760	0.349964	3	2	1	-5.36393
PALB2-mutant	Biopsy	69	1.9	chr2	94196408	98377951	0.377615	220	0.0938725	1.015	12935	0.266048	2	1	1	-4.98777
PALB2-mutant	Biopsy	69	1.9	chr2	98533483	142543416	0.243606	526	0.110525	0.691129	39864	0.212414	1	1	0	-4.93633
PALB2-mutant	Biopsy	69	1.9	chr2	143029592	158862382	0.159649	106	0.0821973	1.06976	12905	0.31429	2	2	0	-4.93648
PALB2-mutant	Biopsy	69	1.9	chr2	158863395	162838376	0.225515	53	0.0911928	0.714918	6066	0.19458	1	1	0	-4.94763
PALB2-mutant	Biopsy	69	1.9	chr2	164492949	214744969	0.43205	731	0.0731553	1.10734	82315	0.273204	2	1	1	-4.97904
PALB2-mutant	Biopsy	69	1.9	chr2	215046000	241897463	0.231084	623	0.103001	0.691401	38872	0.217362	1	1	0	-4.93602
PALB2-mutant	Biopsy	69	1.9	chr3	197562	75737898	0.413468	1651	0.0911739	1.04948	107257	0.321643	2	1	1	-4.93538
PALB2-mutant	Biopsy	69	1.9	chr3	77040961	90227511	0.429484	45	0.0699385	1.10526	3596	0.30384	2	1	1	-4.97142
PALB2-mutant	Biopsy	69	1.9	chr3	91387966	112208062	0.447544	271	0.0610327	1.07951	18398	0.283163	2	1	1	-5.03086
PALB2-mutant	Biopsy	69	1.9	chr3	112231520	112347513	0.266618	14	0.10793	0.69158	192	0.225177	1	1	0	-4.98563
PALB2-mutant	Biopsy	69	1.9	chr3	112465925	142213514	0.426202	648	0.0796408	1.10234	49176	0.342175	2	1	1	-4.96275
PALB2-mutant	Biopsy	69	1.9	chr3	142359917	142694758	0.226908	17	0.0878112	0.703595	1231	0.185742	1	1	0	-4.94241
PALB2-mutant	Biopsy	69	1.9	chr3	142698228	195638703	0.424683	773	0.0807784	1.15487	53519	0.315717	2	1	1	-4.97854
PALB2-mutant	Biopsy	69	1.9	chr3	195639823	198169746	0.361321	328	0.102354	1.03641	9242	0.315489	2	1	1	-5.05933
PALB2-mutant	Biopsy	69	1.9	chr4	60478	18625078	0.421778	602	0.0825081	1.0637	26482	0.362391	2	1	1	-4.94654
PALB2-mutant	Biopsy	69	1.9	chr4	20268977	47576954	0.231391	244	0.0937913	0.691748	14739	0.212544	1	1	0	-4.93585
PALB2-mutant	Biopsy	69	1.9	chr4	47837912	49618403	0.401423	103	0.0930614	1.07049	3564	0.296161	2	1	1	-4.93795
PALB2-mutant	Biopsy	69	1.9	chr4	51905069	120907364	0.426201	1055	0.0813138	1.04192	69238	0.294819	2	1	1	-4.95353
PALB2-mutant	Biopsy	69	1.9	chr4	121036579	190026713	0.225329	747	0.0987285	0.69774	42952	0.199577	1	1	0	-4.94319
PALB2-mutant	Biopsy	69	1.9	chr5	126753	44809060	0.425117	633	0.0935354	1.06421	39382	0.308978	2	1	1	-4.95288
PALB2-mutant	Biopsy	69	1.9	chr5	50633163	67166497	0.432034	202	0.0931692	1.07317	16136	0.281475	2	1	1	-4.97132
PALB2-mutant	Biopsy	69	1.9	chr5	67855840	111677998	0.228861	632	0.0943909	0.695834	33361	0.251554	1	1	0	-4.9386
PALB2-mutant	Biopsy	69	1.9	chr5	112168782	136225445	0.160914	419	0.0731747	0.987699	24865	0.272713	2	2	0	-4.9401
PALB2-mutant	Biopsy	69	1.9	chr5	136315921	181324351	0.125059	1076	0.0672563	1.32133	85663	0.383346	3	3	0	-4.94484
PALB2-mutant	Biopsy	69	1.9	chr6	140219	31270081	0.427436	876	0.0790719	1.01714	43811	0.29177	2	1	1	-4.95704
PALB2-mutant	Biopsy	69	1.9	chr6	31270099	31271374	0.290201	36	0.0802191	1.05268	91	0.171762	3	2	1	-5.42967
PALB2-mutant	Biopsy	69	1.9	chr6	31271428	60873573	0.42364	1403	0.0736407	1.03396	64614	0.304196	2	1	1	-4.94819
PALB2-mutant	Biopsy	69	1.9	chr6	62047746	143333488	0.431074	994	0.0831521	1.08543	76950	0.293189	2	1	1	-4.97084
PALB2-mutant	Biopsy	69	1.9	chr6	143760631	170640200	0.22698	605	0.101372	0.704501	28760	0.206052	1	1	0	-4.94255
PALB2-mutant	Biopsy	69	1.9	chr7	36270	17868507	0.23527	495	0.104651	0.675034	16340	0.228357	1	1	0	-4.93324
PALB2-mutant	Biopsy	69	1.9	chr7	18027459	57817982	0.427662	730	0.0879241	1.0734	44607	0.324089	2	1	1	-4.95985
PALB2-mutant	Biopsy	69	1.9	chr7	63117613	103515530	0.413758	957	0.0834976	1.04106	64250	0.307758	2	1	1	-4.93524
PALB2-mutant	Biopsy	69	1.9	chr7	103521923	142198223	0.432654	695	0.0772252	1.10946	50244	0.30577	2	1	1	-4.98143
PALB2-mutant	Biopsy	69	1.9	chr7	142309118	142759971	0.336383	242	0.0930052	1.19823	2151	0.257051	3	2	1	-5.03394
PALB2-mutant	Biopsy	69	1.9	chr7	142761760	142771218	0.13548	34	0.0846136	1.15687	151	0.293779	2	2	0	-4.98628
PALB2-mutant	Biopsy	69	1.9	chr7	142771760	142801387	0.340321	99	0.0837873	1.24583	335	0.284821	3	2	1	-4.99758
PALB2-mutant	Biopsy	69	1.9	chr7	142802045	159260906	0.413671	423	0.0842951	1.08873	23369	0.309397	2	1	1	-4.94108
PALB2-mutant	Biopsy	69	1.9	chr8	213226	29632369	0.239514	892	0.11044	0.676122	30155	0.208623	1	1	0	-4.93334
PALB2-mutant	Biopsy	69	1.9	chr8	30132811	43270912	0.427299	130	0.0761401	1.00488	17022	0.324852	2	1	1	-4.95813
PALB2-mutant	Biopsy	69	1.9	chr8	46871560	125433263	0.427355	877	0.0847049	1.0678	68773	0.284954	2	1	1	-4.95829
PALB2-mutant	Biopsy	69	1.9	chr8	127086316	134565290	0.373799	102	0.0777978	1.68334	7329	0.986295	4	2	2	-5.0048
PALB2-mutant	Biopsy	69	1.9	chr8	134637300	144946051	0.215215	265	0.110934	0.701815	10986	0.278248	1	1	0	-4.96438
PALB2-mutant	Biopsy	69	1.9	chr9	14889	23681869	0.352613	410	0.0862517	1.40191	25675	0.400768	3	2	1	-4.9415
PALB2-mutant	Biopsy	69	1.9	chr9	24545515	40929194	0.389924	380	0.0970446	1.02379	22592	0.294354	2	1	1	-4.95219
PALB2-mutant	Biopsy	69	1.9	chr9	40929309	43245110	0.347423	93	0.128319	1.05193	1683	0.332369	3	2	1	-5.13397
PALB2-mutant	Biopsy	69	1.9	chr9	60915685	68303626	0.347235	125	0.111068	1.01592	4705	0.36353	2	1	1	-5.14557
PALB2-mutant	Biopsy	69	1.9	chr9	68378478	81992843	0.439223	141	0.0793289	1.06744	13261	0.289174	2	1	1	-4.99419
PALB2-mutant	Biopsy	69	1.9	chr9	82431897	135702317	0.220196	1191	0.103128	0.702306	71526	0.222004	1	1	0	-4.95298
PALB2-mutant	Biopsy	69	1.9	chr9	135751066	138177100	0.158975	196	0.091574	0.987914	8915	0.402459	2	2	0	-4.93903
PALB2-mutant	Biopsy	69	1.9	chr10	47876	1737304	0.266683	49	0.0884698	1.72673	2826	0.53894	4	3	1	-4.98298
PALB2-mutant	Biopsy	69	1.9	chr10	3082632	8514824	0.431581	222	0.0754606	1.03865	7094	0.295788	2	1	1	-4.96702
PALB2-mutant	Biopsy	69	1.9	chr10	10726117	28619413	0.220807	313	0.0981592	0.673573	17733	0.198111	1	1	0	-4.94901
PALB2-mutant	Biopsy	69	1.9	chr10	28899095	38646372	0.416401	158	0.0939561	1.03346	9150	0.286651	2	1	1	-4.93752
PALB2-mutant	Biopsy	69	1.9	chr10	38646411	38996981	0.278186	9	0.137866	0.90946	184	0.339884	1	1	0	-5.23191
PALB2-mutant	Biopsy	69	1.9	chr10	42271616	63634693	0.40275	487	0.0939098	1.0363	26004	0.307914	2	1	1	-4.93444
PALB2-mutant	Biopsy	69	1.9	chr10	64104047	80570066	0.35813	454	0.0976898	1.33581	28622	0.426372	3	2	1	-4.93961
PALB2-mutant	Biopsy	69	1.9	chr10	80570380	133626863	0.231069	948	0.105543	0.689988	63491	0.218492	1	1	0	-4.93585
PALB2-mutant	Biopsy	69	1.9	chr11	134722	49070764	0.239227	1336	0.0978867	0.688272	68700	0.214025	1	1	0	-4.93374
PALB2-mutant	Biopsy	69	1.9	chr11	49082138	50422246	0.431568	21	0.109774	1.0555	2107	0.33607	2	1	1	-4.96782
PALB2-mutant	Biopsy	69	1.9	chr11	54591781	68908044	0.406806	774	0.0855371	1.01993	59672	0.315896	2	1	1	-4.93359
PALB2-mutant	Biopsy	69	1.9	chr11	68911430	112214593	0.344498	948	0.0902859	1.49172	75722	0.436552	3	2	1	-4.96804
PALB2-mutant	Biopsy	69	1.9	chr11	112226474	134381883	0.282673	667	0.0715856	1.80275	62019	0.485603	4	3	1	-4.94498
PALB2-mutant	Biopsy	69	1.9	chr12	12423	4772609	0.372758	152	0.0942203	1.39185	13693	0.369619	3	2	1	-4.93709
PALB2-mutant	Biopsy	69	1.9	chr12	4850708	11078037	0.407898	530	0.0830595	1.04309	23498	0.277295	2	1	1	-4.93309
PALB2-mutant	Biopsy	69	1.9	chr12	11078086	11092279	0.297578	27	0.0679648	1.07069	106	0.204658	3	2	1	-5.35196
PALB2-mutant	Biopsy	69	1.9	chr12	11133090	33454517	0.425674	514	0.0830663	1.06566	31308	0.292953	2	1	1	-4.95424
PALB2-mutant	Biopsy	69	1.9	chr12	38723582	133234117	0.434229	2293	0.0745402	1.02201	178439	0.290518	2	1	1	-4.97533
PALB2-mutant	Biopsy	69	1.9	chr13	18173235	18211996	0.379998	40	0.0859243	0.617881	209	0.122986	2	1	1	-5.55913
PALB2-mutant	Biopsy	69	1.9	chr13	18211997	75883047	0.223874	684	0.102673	0.7347	43745	0.277589	1	1	0	-4.95869
PALB2-mutant	Biopsy	69	1.9	chr13	76953572	110163326	0.145597	267	0.0735062	1.16945	21455	0.389998	2	2	0	-4.9741
PALB2-mutant	Biopsy	69	1.9	chr13	110172627	114299067	0.228006	163	0.102908	0.709652	6104	0.224123	1	1	0	-4.94281
PALB2-mutant	Biopsy	69	1.9	chr14	18601553	19680240	0.319897	93	0.117943	1.0001	2104	0.271281	3	2	1	-5.30255
PALB2-mutant	Biopsy	69	1.9	chr14	19690477	101732352	0.435454	1636	0.073494	1.03102	115645	0.289288	2	1	1	-4.97889
PALB2-mutant	Biopsy	69	1.9	chr14	101979824	106728243	0.364321	268	0.10035	1.30665	20714	0.378946	3	2	1	-4.9428
PALB2-mutant	Biopsy	69	1.9	chr15	19965196	60505408	0.237546	1172	0.108493	0.674868	63529	0.208384	1	1	0	-4.93305
PALB2-mutant	Biopsy	69	1.9	chr15	61854770	76260139	0.428184	462	0.0812918	1.0339	35321	0.295602	2	1	1	-4.95805
PALB2-mutant	Biopsy	69	1.9	chr15	76260201	76260343	0.15726	13	0.0534805	1.19395	17	0.185603	2	2	0	-4.98126
PALB2-mutant	Biopsy	69	1.9	chr15	76260352	101966659	0.428271	941	0.0801517	1.04086	48151	0.260352	2	1	1	-4.95831
PALB2-mutant	Biopsy	69	1.9	chr16	16484	35335528	0.248982	1198	0.101277	0.648518	76773	0.191084	1	1	0	-4.94627
PALB2-mutant	Biopsy	69	1.9	chr16	46608097	77212950	0.230291	767	0.0994231	0.664178	52328	0.189335	1	1	0	-4.93684
PALB2-mutant	Biopsy	69	1.9	chr16	77291428	90177933	0.157537	651	0.0808915	1.02179	22218	0.283052	2	2	0	-4.93365
PALB2-mutant	Biopsy	69	1.9	chr17	118431	21291273	0.226749	1136	0.104939	0.718015	65170	0.214245	1	1	0	-4.94713
PALB2-mutant	Biopsy	69	1.9	chr17	21291457	21415470	0.424364	124	0.0606784	0.616241	374	0.156933	2	1	1	-5.53549
PALB2-mutant	Biopsy	69	1.9	chr17	21415555	21664328	0.243318	46	0.0998966	0.687535	252	0.207059	1	1	0	-4.93571
PALB2-mutant	Biopsy	69	1.9	chr17	21664387	22392994	0.322819	63	0.12225	0.688677	530	0.235921	1	1	0	-5.3447
PALB2-mutant	Biopsy	69	1.9	chr17	27421845	40122783	0.152672	488	0.0839559	1.05316	47117	0.325546	2	2	0	-4.93414
PALB2-mutant	Biopsy	69	1.9	chr17	40190550	83221135	0.218847	1543	0.099155	0.688956	102964	0.205986	1	1	0	-4.9535
PALB2-mutant	Biopsy	69	1.9	chr18	47974	112331	0.15515	9	0.118737	1.04073	115	0.417105	2	2	0	-4.93304
PALB2-mutant	Biopsy	69	1.9	chr18	112336	14868280	0.427532	340	0.0834959	1.03646	19713	0.274607	2	1	1	-4.95648
PALB2-mutant	Biopsy	69	1.9	chr18	21041926	30994591	0.440447	95	0.0837154	1.00641	9201	0.254885	2	1	1	-4.99861
PALB2-mutant	Biopsy	69	1.9	chr18	31024408	59312553	0.222779	335	0.0881786	0.703493	21835	0.198598	1	1	0	-4.94844
PALB2-mutant	Biopsy	69	1.9	chr18	59333237	80137309	0.143761	144	0.072038	1.07351	12416	0.297332	2	2	0	-4.94439
PALB2-mutant	Biopsy	69	1.9	chr19	107233	7899842	0.235826	745	0.113534	0.653456	23944	0.238307	1	1	0	-4.93644
PALB2-mutant	Biopsy	69	1.9	chr19	7905750	24063112	0.428352	1284	0.0817234	0.97932	68017	0.341486	2	1	1	-4.96597
PALB2-mutant	Biopsy	69	1.9	chr19	27755327	58571001	0.419196	2274	0.0878396	0.968893	128514	0.277685	2	1	1	-4.95155
PALB2-mutant	Biopsy	69	1.9	chr20	60148	26091612	0.431972	735	0.0751167	1.03536	38650	0.263601	2	1	1	-4.96811
PALB2-mutant	Biopsy	69	1.9	chr20	28580685	30720495	0.336266	180	0.127105	1.01416	1746	0.399823	3	2	1	-5.21294
PALB2-mutant	Biopsy	69	1.9	chr20	30898121	64303122	0.437706	1029	0.0755494	1.00919	78709	0.254577	2	1	1	-4.98813
PALB2-mutant	Biopsy	69	1.9	chr21	6927584	10326345	0.285924	103	0.126804	1.28533	1037	0.450881	4	3	1	-5.15909
PALB2-mutant	Biopsy	69	1.9	chr21	10330518	13097506	0.344316	103	0.108259	1.02466	1454	0.350801	2	1	1	-5.16511
PALB2-mutant	Biopsy	69	1.9	chr21	13526823	21537802	0.396719	111	0.0945346	1.32585	5595	0.480253	3	2	1	-5.00057
PALB2-mutant	Biopsy	69	1.9	chr21	23079600	44364388	0.434733	593	0.0740436	1.10092	37337	0.281563	2	1	1	-4.98543
PALB2-mutant	Biopsy	69	1.9	chr21	44379281	46660984	0.222158	273	0.0949877	0.73193	8628	0.198769	1	1	0	-4.96018
PALB2-mutant	Biopsy	69	1.9	chr22	10678972	12693871	0.27085	78	0.144892	0.982508	924	0.501665	1	1	0	-5.31284
PALB2-mutant	Biopsy	69	1.9	chr22	15277980	16476759	0.330725	85	0.118404	1.0317	1453	0.306362	3	2	1	-5.20953
PALB2-mutant	Biopsy	69	1.9	chr22	16595383	38828243	0.426143	1169	0.0802381	1.07022	66315	0.292815	2	1	1	-4.95589
PALB2-mutant	Biopsy	69	1.9	chr22	38961294	50782420	0.22692	510	0.09524	0.65995	27186	0.192731	1	1	0	-4.94103
PALB2-mutant	Local	76	1.9	chr1	13273	14653	0.251884	9	0.0445449	1.86624	33	1.88073	4	3	1	-4.99541
PALB2-mutant	Local	76	1.9	chr1	69270	16965909	0.371431	917	0.10921	0.920399	37731	0.329068	2	1	1	-5.04621
PALB2-mutant	Local	76	1.9	chr1	16969269	121503669	0.414096	2312	0.0845141	0.961855	167305	0.293223	2	1	1	-4.94986
PALB2-mutant	Local	76	1.9	chr1	143544111	248816707	0.408046	2693	0.0873698	0.980952	208880	0.270517	2	1	1	-4.94103
PALB2-mutant	Local	76	1.9	chr2	41647	277003	0.226843	12	0.0976349	0.629422	264	0.179706	1	1	0	-4.99791
PALB2-mutant	Local	76	1.9	chr2	1083444	91963735	0.406518	1542	0.0881715	0.948142	111387	0.270232	2	1	1	-4.9533
PALB2-mutant	Local	76	1.9	chr2	94196408	98377951	0.376624	221	0.112311	0.963596	13236	0.263721	2	1	1	-5.00413
PALB2-mutant	Local	76	1.9	chr2	98533483	143216291	0.21475	529	0.114501	0.675285	41592	0.217407	1	1	0	-4.96364
PALB2-mutant	Local	76	1.9	chr2	143951776	157780398	0.112322	81	0.0594188	1.13859	12845	0.283614	2	2	0	-4.95685
PALB2-mutant	Local	76	1.9	chr2	157780625	162352383	0.17418	73	0.087381	0.726244	6981	0.217416	1	1	0	-4.99075
PALB2-mutant	Local	76	1.9	chr2	162838376	214744969	0.430479	728	0.0770778	1.15056	91137	0.29042	2	1	1	-4.98858
PALB2-mutant	Local	76	1.9	chr2	215046000	241897463	0.188644	623	0.0935541	0.672414	39994	0.212239	1	1	0	-4.93908
PALB2-mutant	Local	76	1.9	chr3	197562	75666189	0.423699	1597	0.082297	1.10285	115773	0.341928	2	1	1	-4.95668
PALB2-mutant	Local	76	1.9	chr3	75666204	75737898	0.266987	51	0.0831436	0.950914	299	0.183919	1	1	0	-5.57856
PALB2-mutant	Local	76	1.9	chr3	77040961	90227511	0.439093	43	0.0754132	1.14603	3957	0.303028	2	1	1	-5.01429
PALB2-mutant	Local	76	1.9	chr3	91373993	112231520	0.438334	276	0.0779598	1.12249	20182	0.305997	2	1	1	-5.00288
PALB2-mutant	Local	76	1.9	chr3	112239832	112347513	0.155063	13	0.0555497	0.663832	186	0.228441	1	1	0	-5.02519
PALB2-mutant	Local	76	1.9	chr3	112465925	125930778	0.436478	318	0.0782101	1.0881	24968	0.318728	2	1	1	-4.98726
PALB2-mutant	Local	76	1.9	chr3	125931566	142213514	0.404446	333	0.0858785	1.21909	28912	0.366378	2	1	1	-4.99395
PALB2-mutant	Local	76	1.9	chr3	142359917	142664448	0.18391	16	0.106629	0.658315	1074	0.220595	1	1	0	-4.94029
PALB2-mutant	Local	76	1.9	chr3	142694758	198169746	0.38419	1121	0.0843229	1.28329	71958	0.380657	3	2	1	-5.0074
PALB2-mutant	Local	76	1.9	chr4	60478	17781082	0.414164	607	0.0924751	1.09011	27406	0.4059	2	1	1	-4.9409
PALB2-mutant	Local	76	1.9	chr4	18625078	47576954	0.180681	243	0.0976092	0.6763	15396	0.21765	1	1	0	-4.94934
PALB2-mutant	Local	76	1.9	chr4	47582368	49618403	0.395777	102	0.0978126	1.07145	4416	0.306132	2	1	1	-4.94369
PALB2-mutant	Local	76	1.9	chr4	51905069	120907364	0.413053	1031	0.079881	1.00084	72553	0.278867	2	1	1	-4.93814
PALB2-mutant	Local	76	1.9	chr4	121036579	190026713	0.185302	737	0.0920198	0.686409	45076	0.197115	1	1	0	-4.94714
PALB2-mutant	Local	76	1.9	chr5	126753	44809060	0.424222	635	0.0851202	1.14008	43927	0.317773	2	1	1	-4.96971
PALB2-mutant	Local	76	1.9	chr5	50633163	67166497	0.436009	206	0.0806809	1.09535	17593	0.304481	2	1	1	-4.98724
PALB2-mutant	Local	76	1.9	chr5	67855840	111677998	0.189906	626	0.0934995	0.663801	34476	0.234329	1	1	0	-4.93612
PALB2-mutant	Local	76	1.9	chr5	112168782	136857921	0.128639	418	0.0752566	0.942854	26267	0.272416	2	2	0	-4.95968
PALB2-mutant	Local	76	1.9	chr5	136985069	170910835	0.093804	686	0.0564808	1.41735	69671	0.378492	3	3	0	-4.93573
PALB2-mutant	Local	76	1.9	chr5	170914421	181199242	0.0955394	380	0.0704188	1.29296	22645	0.417087	3	3	0	-4.96267
PALB2-mutant	Local	76	1.9	chr6	140219	60873573	0.420512	2336	0.0830351	1.0577	117226	0.288417	2	1	1	-4.94353
PALB2-mutant	Local	76	1.9	chr6	62047746	116253292	0.431588	609	0.077466	1.09337	51027	0.297762	2	1	1	-4.97314
PALB2-mutant	Local	76	1.9	chr6	116258338	116457674	0.199159	9	0.184126	1.21285	415	0.327498	2	2	0	-5.33922
PALB2-mutant	Local	76	1.9	chr6	116461325	139614655	0.433325	366	0.0757935	1.12635	30538	0.296724	2	1	1	-4.98753
PALB2-mutant	Local	76	1.9	chr6	139614707	143857282	0.238791	12	0.13256	1.54755	3581	0.373718	4	3	1	-5.11998
PALB2-mutant	Local	76	1.9	chr6	143864474	170640200	0.188409	590	0.0963524	0.687567	29699	0.199897	1	1	0	-4.94495
PALB2-mutant	Local	76	1.9	chr7	36270	17868507	0.193559	495	0.112501	0.679232	17034	0.230023	1	1	0	-4.9396
PALB2-mutant	Local	76	1.9	chr7	18027459	57817982	0.422671	723	0.088447	1.12567	48154	0.330306	2	1	1	-4.96157
PALB2-mutant	Local	76	1.9	chr7	63113858	77094044	0.397202	267	0.100609	0.964773	17619	0.33063	2	1	1	-4.9529
PALB2-mutant	Local	76	1.9	chr7	77094173	97969984	0.428038	238	0.0843001	1.14605	25464	0.341135	2	1	1	-4.98045
PALB2-mutant	Local	76	1.9	chr7	97970460	103391878	0.402759	421	0.0859191	0.932492	23390	0.281208	2	1	1	-4.96263
PALB2-mutant	Local	76	1.9	chr7	103412988	142482787	0.413288	807	0.0831505	1.07449	54450	0.293603	2	1	1	-4.93747
PALB2-mutant	Local	76	1.9	chr7	142487651	142762073	0.298416	158	0.1108	1.23488	1239	0.347384	3	2	1	-5.184
PALB2-mutant	Local	76	1.9	chr7	142762569	142762666	0.0839709	13	0.034772	0.809635	16	0.152664	2	2	0	-5.15841
PALB2-mutant	Local	76	1.9	chr7	142763822	142801387	0.319901	103	0.102425	1.22846	350	0.278789	3	2	1	-5.07058
PALB2-mutant	Local	76	1.9	chr7	142802045	159260906	0.411663	422	0.0800545	1.05215	24246	0.315595	2	1	1	-4.93427
PALB2-mutant	Local	76	1.9	chr8	213226	29632369	0.206676	849	0.11289	0.639118	30871	0.197656	1	1	0	-4.9426
PALB2-mutant	Local	76	1.9	chr8	30132811	43510803	0.41875	126	0.0670496	1.01117	18567	0.27579	2	1	1	-4.94212
PALB2-mutant	Local	76	1.9	chr8	47735095	125433263	0.430269	883	0.0797932	1.11671	74443	0.318206	2	1	1	-4.97567
PALB2-mutant	Local	76	1.9	chr8	127086316	134565290	0.327863	110	0.0939946	1.90673	8684	0.966981	4	3	1	-5.05003
PALB2-mutant	Local	76	1.9	chr8	134637300	144946051	0.175603	253	0.105318	0.684986	11173	0.278092	1	1	0	-4.96236
PALB2-mutant	Local	76	1.9	chr9	14889	23681869	0.354132	408	0.0803847	1.50244	29234	0.419099	3	2	1	-4.93852
PALB2-mutant	Local	76	1.9	chr9	24545515	33750750	0.393831	114	0.0887829	1.06795	7460	0.306133	2	1	1	-4.94624
PALB2-mutant	Local	76	1.9	chr9	33795109	33798301	0.30955	57	0.0961107	1.18876	178	0.271589	3	2	1	-5.1474
PALB2-mutant	Local	76	1.9	chr9	33799372	38600955	0.436774	161	0.0711245	1.04372	14448	0.304512	2	1	1	-4.98331
PALB2-mutant	Local	76	1.9	chr9	38603134	43245081	0.34475	147	0.113059	1.0387	3710	0.29503	2	1	1	-5.16178
PALB2-mutant	Local	76	1.9	chr9	60915685	69234587	0.348047	133	0.123048	1.05227	6379	0.31796	2	1	1	-5.13958
PALB2-mutant	Local	76	1.9	chr9	69235937	81992843	0.4319	134	0.078138	1.09964	13358	0.294495	2	1	1	-4.97549
PALB2-mutant	Local	76	1.9	chr9	82431897	136016404	0.182297	1181	0.0973424	0.671749	73805	0.214478	1	1	0	-4.94545
PALB2-mutant	Local	76	1.9	chr9	136341069	138177100	0.121468	182	0.0838361	1.08016	8454	0.424322	2	2	0	-4.93655
PALB2-mutant	Local	76	1.9	chr10	47876	1233561	0.289727	50	0.104836	1.65888	2763	0.49949	4	3	1	-4.95782
PALB2-mutant	Local	76	1.9	chr10	3082632	8514824	0.423813	219	0.071671	1.00797	7446	0.297443	2	1	1	-4.95079
PALB2-mutant	Local	76	1.9	chr10	9722104	28619413	0.178797	306	0.0945116	0.636134	18397	0.1984	1	1	0	-4.94742
PALB2-mutant	Local	76	1.9	chr10	28899181	38996981	0.402451	175	0.102401	1.01429	9753	0.289125	2	1	1	-4.93607
PALB2-mutant	Local	76	1.9	chr10	42271616	68970441	0.401747	569	0.0907149	1.06974	33484	0.315203	2	1	1	-4.93707
PALB2-mutant	Local	76	1.9	chr10	68974833	82713959	0.369025	370	0.0913427	1.28671	24065	0.406282	3	2	1	-4.97022
PALB2-mutant	Local	76	1.9	chr10	82843445	133641550	0.196971	932	0.0963358	0.660409	65460	0.200891	1	1	0	-4.93489
PALB2-mutant	Local	76	1.9	chr11	134722	1016776	0.205664	132	0.122182	0.640195	3504	0.245762	1	1	0	-4.94107
PALB2-mutant	Local	76	1.9	chr11	1016834	1099604	0.34433	48	0.0908987	0.705972	857	0.22083	2	1	1	-5.50408
PALB2-mutant	Local	76	1.9	chr11	1099692	49066887	0.19057	1144	0.0867349	0.677677	67242	0.195862	1	1	0	-4.93977
PALB2-mutant	Local	76	1.9	chr11	49070764	50422246	0.39438	20	0.0689064	0.927463	2082	0.302412	2	1	1	-4.97465
PALB2-mutant	Local	76	1.9	chr11	54591781	68423568	0.380197	761	0.0874535	0.885904	57076	0.245462	2	1	1	-5.03875
PALB2-mutant	Local	76	1.9	chr11	68690664	79422176	0.305681	386	0.083532	1.22041	27818	0.342936	3	2	1	-5.14765
PALB2-mutant	Local	76	1.9	chr11	82678052	83833429	0.163705	26	0.0840877	1.93468	3616	0.563615	6	5	1	-5.2194
PALB2-mutant	Local	76	1.9	chr11	84251208	112214593	0.282592	513	0.0887181	1.23716	42362	0.328215	4	3	1	-5.27965
PALB2-mutant	Local	76	1.9	chr11	112267152	134381883	0.216208	651	0.0727958	1.61742	61625	0.416516	5	4	1	-5.18658
PALB2-mutant	Local	76	1.9	chr12	12026	4772609	0.363631	153	0.075813	1.46052	15173	0.438584	3	2	1	-4.93657
PALB2-mutant	Local	76	1.9	chr12	4850708	11030186	0.413588	452	0.0867688	1.05465	24725	0.279749	2	1	1	-4.93555
PALB2-mutant	Local	76	1.9	chr12	11030216	11077714	0.319047	47	0.0792703	1.13614	340	0.161471	3	2	1	-5.14488
PALB2-mutant	Local	76	1.9	chr12	11077744	33729653	0.426328	573	0.0698262	1.09898	34329	0.29854	2	1	1	-4.96114
PALB2-mutant	Local	76	1.9	chr12	38723582	133234117	0.429411	2291	0.0780992	1.03295	190093	0.284733	2	1	1	-4.96122
PALB2-mutant	Local	76	1.9	chr13	18173235	18222629	0.366674	55	0.110677	0.604031	313	0.15547	2	1	1	-5.66737
PALB2-mutant	Local	76	1.9	chr13	18254339	75883047	0.175953	666	0.0960627	0.774554	46589	0.340153	1	1	0	-5.03272
PALB2-mutant	Local	76	1.9	chr13	76953572	109164810	0.0956173	273	0.0618993	1.35561	25365	0.41136	3	3	0	-4.94462
PALB2-mutant	Local	76	1.9	chr13	110161362	114299067	0.167166	166	0.0952159	0.802247	6846	0.243253	1	1	0	-5.08913
PALB2-mutant	Local	76	1.9	chr14	18340708	19669641	0.311149	76	0.125571	0.994682	2123	0.323681	3	2	1	-5.36095
PALB2-mutant	Local	76	1.9	chr14	19669809	101732259	0.418182	1643	0.0790581	0.948606	118102	0.277815	2	1	1	-4.95959
PALB2-mutant	Local	76	1.9	chr14	101732352	106728243	0.332689	273	0.102487	1.32085	22523	0.372907	3	2	1	-4.98386
PALB2-mutant	Local	76	1.9	chr15	19965196	30800999	0.242661	350	0.12751	0.657592	13097	0.229201	1	1	0	-5.07213
PALB2-mutant	Local	76	1.9	chr15	30801326	60505408	0.188119	798	0.100563	0.649079	51478	0.197259	1	1	0	-4.93525
PALB2-mutant	Local	76	1.9	chr15	61854770	101966659	0.425126	1423	0.0836548	1.04703	89219	0.280968	2	1	1	-4.95126
PALB2-mutant	Local	76	1.9	chr16	16484	33731519	0.208492	1158	0.0979634	0.620456	77227	0.187156	1	1	0	-4.94882
PALB2-mutant	Local	76	1.9	chr16	33731661	35335528	0.294752	37	0.105141	0.658343	1097	0.250847	1	1	0	-5.48743
PALB2-mutant	Local	76	1.9	chr16	46608097	77212950	0.188469	771	0.0978137	0.636743	54272	0.178975	1	1	0	-4.93523
PALB2-mutant	Local	76	1.9	chr16	77291428	90177933	0.124596	649	0.078299	1.04944	23353	0.298358	2	2	0	-4.93418
PALB2-mutant	Local	76	1.9	chr17	118431	21291273	0.192545	1134	0.102439	0.719597	68240	0.222267	1	1	0	-4.96214
PALB2-mutant	Local	76	1.9	chr17	21291457	21415555	0.410417	130	0.0621599	0.664962	409	0.181049	2	1	1	-5.37785
PALB2-mutant	Local	76	1.9	chr17	21415606	22392994	0.315702	111	0.122398	0.727282	799	0.283459	2	1	1	-5.69366
PALB2-mutant	Local	76	1.9	chr17	27421845	40122783	0.122638	483	0.0769533	1.05822	50299	0.347752	2	2	0	-4.934
PALB2-mutant	Local	76	1.9	chr17	40190550	83221135	0.182975	1510	0.0933336	0.65092	104834	0.199609	1	1	0	-4.94064
PALB2-mutant	Local	76	1.9	chr18	47974	196465	0.0921151	13	0.0885362	0.967546	245	1.13836	2	2	0	-4.99338
PALB2-mutant	Local	76	1.9	chr18	199462	14868280	0.423923	340	0.0881078	1.03554	20876	0.295498	2	1	1	-4.94876
PALB2-mutant	Local	76	1.9	chr18	21041926	28653117	0.434355	96	0.0569965	1.01973	9818	0.282894	2	1	1	-4.97619
PALB2-mutant	Local	76	1.9	chr18	30994591	58744261	0.190418	325	0.093527	0.687294	22377	0.195552	1	1	0	-4.9437
PALB2-mutant	Local	76	1.9	chr18	59296510	80137309	0.116742	149	0.0784233	1.10784	13681	0.299292	2	2	0	-4.94355
PALB2-mutant	Local	76	1.9	chr19	107185	7899842	0.204277	731	0.115658	0.621361	23792	0.24415	1	1	0	-4.94237
PALB2-mutant	Local	76	1.9	chr19	7905750	23686736	0.429303	1255	0.0750207	0.957189	69605	0.29251	2	1	1	-4.97713
PALB2-mutant	Local	76	1.9	chr19	23832048	24063112	0.220533	9	0.102266	2.0602	497	0.541525	5	4	1	-4.95815
PALB2-mutant	Local	76	1.9	chr19	27755327	45307533	0.429369	749	0.076388	0.972099	60120	0.26642	2	1	1	-4.97178
PALB2-mutant	Local	76	1.9	chr19	45315551	54552133	0.415072	976	0.095285	0.911508	47786	0.264924	2	1	1	-4.97738
PALB2-mutant	Local	76	1.9	chr19	54573634	54631055	0.298949	62	0.0735036	0.991126	514	0.174246	3	2	1	-5.43847
PALB2-mutant	Local	76	1.9	chr19	54631172	58571001	0.422284	465	0.0911298	0.941903	23529	0.251189	2	1	1	-4.96895
PALB2-mutant	Local	76	1.9	chr20	60148	6007449	0.424339	284	0.0745879	1.02056	16395	0.263357	2	1	1	-4.95035
PALB2-mutant	Local	76	1.9	chr20	6009647	6084192	0.349681	10	0.195516	1.03913	411	0.280868	2	1	1	-5.12843
PALB2-mutant	Local	76	1.9	chr20	6085082	26091612	0.432472	439	0.0800987	1.106	25675	0.269029	2	1	1	-4.97878
PALB2-mutant	Local	76	1.9	chr20	28580685	30918168	0.323287	181	0.134457	1.04599	1844	0.453497	3	2	1	-5.22984
PALB2-mutant	Local	76	1.9	chr20	31274572	64303122	0.427443	1030	0.0799393	1.00785	82917	0.267851	2	1	1	-4.95856
PALB2-mutant	Local	76	1.9	chr21	6927584	13052061	0.313108	199	0.123254	1.11678	2713	0.39934	3	2	1	-5.192
PALB2-mutant	Local	76	1.9	chr21	13372897	44364388	0.421756	717	0.0830685	1.24911	49882	0.36364	2	1	1	-5.02471
PALB2-mutant	Local	76	1.9	chr21	44379281	46660984	0.166659	270	0.0961799	0.803232	9200	0.224985	1	1	0	-5.09201
PALB2-mutant	Local	76	1.9	chr22	10678972	12630720	0.291724	75	0.140107	1.04924	987	0.407719	3	2	1	-5.40265
PALB2-mutant	Local	76	1.9	chr22	15277980	16429095	0.313534	75	0.129933	1.06923	1512	0.323393	3	2	1	-5.24349
PALB2-mutant	Local	76	1.9	chr22	16429230	38828243	0.425536	1169	0.0802678	1.0954	71104	0.306942	2	1	1	-4.95858
PALB2-mutant	Local	76	1.9	chr22	38961294	50782420	0.180799	501	0.092669	0.640391	27642	0.185783	1	1	0	-4.94368
PALB2-mutant	Global	82	1.9	chr1	13273	1179999	0.25387	47	0.141577	1.10029	1984	0.501499	4	3	1	-5.59913
PALB2-mutant	Global	82	1.9	chr1	1180123	104073337	0.351319	2761	0.0983063	0.831189	171096	0.277191	2	1	1	-5.23882
PALB2-mutant	Global	82	1.9	chr1	106080847	121503669	0.425511	416	0.081211	1.07429	35606	0.340922	2	1	1	-4.95408
PALB2-mutant	Global	82	1.9	chr1	143498942	248816707	0.416824	2746	0.0829907	1.019	230018	0.305058	2	1	1	-4.93924
PALB2-mutant	Global	82	1.9	chr2	41647	277003	0.106864	12	0.070589	0.69068	293	0.225346	1	1	0	-5.09052
PALB2-mutant	Global	82	1.9	chr2	675831	92007009	0.348883	1518	0.0927111	0.856622	114096	0.265302	2	1	1	-5.22505
PALB2-mutant	Global	82	1.9	chr2	94196408	98377951	0.360523	227	0.0944009	0.884415	13669	0.23629	2	1	1	-5.12802
PALB2-mutant	Global	82	1.9	chr2	98533483	113499282	0.173149	224	0.117086	0.627341	20521	0.188994	1	1	0	-4.9579
PALB2-mutant	Global	82	1.9	chr2	113577803	113599773	0.283607	33	0.129661	1.0933	322	0.302091	3	2	1	-5.39148
PALB2-mutant	Global	82	1.9	chr2	113601195	129993780	0.143342	103	0.0887542	0.639003	9656	0.241161	1	1	0	-4.94213
PALB2-mutant	Global	82	1.9	chr2	129993830	130074554	0.459838	10	0.0490279	0.594152	160	0.204771	2	1	1	-5.76869
PALB2-mutant	Global	82	1.9	chr2	130108194	141059162	0.165205	150	0.106774	0.640886	12286	0.19257	1	1	0	-4.94575
PALB2-mutant	Global	82	1.9	chr2	141188283	157962285	0.0798939	98	0.0590104	1.16907	15377	0.315446	2	2	0	-4.97095
PALB2-mutant	Global	82	1.9	chr2	158338566	162352383	0.136402	71	0.0950961	0.689132	7100	0.201185	1	1	0	-4.98039
PALB2-mutant	Global	82	1.9	chr2	162838376	214744969	0.410618	768	0.0749475	1.38143	111454	0.371689	2	1	1	-5.11756
PALB2-mutant	Global	82	1.9	chr2	215046000	241897463	0.147363	619	0.0839693	0.620117	40766	0.204335	1	1	0	-4.9351
PALB2-mutant	Global	82	1.9	chr3	197562	75578357	0.424208	1515	0.0858243	1.00078	117396	0.34283	2	1	1	-4.95333
PALB2-mutant	Global	82	1.9	chr3	75580068	75737898	0.328448	146	0.111348	0.98315	729	0.261825	2	1	1	-5.29627
PALB2-mutant	Global	82	1.9	chr3	77040961	90227511	0.428401	45	0.0778822	1.14637	4240	0.352374	2	1	1	-4.98004
PALB2-mutant	Global	82	1.9	chr3	91373993	112231520	0.437782	277	0.0683908	1.09584	22060	0.298234	2	1	1	-4.99269
PALB2-mutant	Global	82	1.9	chr3	112239832	112347513	0.0927996	12	0.0743004	0.662368	188	0.239512	1	1	0	-5.15663
PALB2-mutant	Global	82	1.9	chr3	112465925	126056585	0.436873	328	0.0689516	1.0269	26908	0.370539	2	1	1	-4.98417
PALB2-mutant	Global	82	1.9	chr3	126067852	142213514	0.357839	325	0.0849392	1.33879	32183	0.427508	3	2	1	-4.95746
PALB2-mutant	Global	82	1.9	chr3	142359917	142664448	0.124436	16	0.080698	0.549721	1074	0.162231	1	1	0	-5.01213
PALB2-mutant	Global	82	1.9	chr3	142694758	195683949	0.353827	841	0.0868947	1.36688	69214	0.412115	3	2	1	-4.9465
PALB2-mutant	Global	82	1.9	chr3	195685615	198169746	0.356948	302	0.0911593	1.03613	10368	0.326314	2	1	1	-5.08376
PALB2-mutant	Global	82	1.9	chr4	60478	18625078	0.392555	647	0.0895407	1.29947	33653	0.446333	2	1	1	-5.06076
PALB2-mutant	Global	82	1.9	chr4	20268977	47582368	0.140755	248	0.0827164	0.655603	16380	0.239948	1	1	0	-4.95179
PALB2-mutant	Global	82	1.9	chr4	47837912	49618403	0.340759	103	0.0929402	0.912896	3928	0.268641	2	1	1	-5.23261
PALB2-mutant	Global	82	1.9	chr4	51905069	61497117	0.350312	115	0.111582	0.836302	7652	0.246225	2	1	1	-5.23894
PALB2-mutant	Global	82	1.9	chr4	61587588	81448340	0.438754	317	0.0714617	1.11159	29631	0.309486	2	1	1	-5.00007
PALB2-mutant	Global	82	1.9	chr4	82129595	119461927	0.232191	580	0.0983974	0.733999	35299	0.21727	1	1	0	-5.36047
PALB2-mutant	Global	82	1.9	chr4	119596336	190026713	0.140627	761	0.0856399	0.667448	48505	0.199501	1	1	0	-4.95818
PALB2-mutant	Global	82	1.9	chr5	126753	44809060	0.426571	634	0.0877043	1.11962	46962	0.329091	2	1	1	-4.96638
PALB2-mutant	Global	82	1.9	chr5	50633163	67166497	0.434076	215	0.0789548	1.13349	19455	0.338305	2	1	1	-4.99109
PALB2-mutant	Global	82	1.9	chr5	67855840	138886300	0.138419	1093	0.0806731	0.684107	66040	0.22366	1	1	0	-4.97279
PALB2-mutant	Global	82	1.9	chr5	138930857	181324351	0.0946375	981	0.0660054	0.996885	77330	0.308495	2	2	0	-4.93884
PALB2-mutant	Global	82	1.9	chr6	140219	31270855	0.423027	902	0.078721	1.00054	50352	0.284348	2	1	1	-4.95113
PALB2-mutant	Global	82	1.9	chr6	31270951	31271428	0.226041	19	0.0768056	0.907986	36	0.0919719	1	1	0	-5.57954
PALB2-mutant	Global	82	1.9	chr6	31271450	44311572	0.415946	1152	0.0819322	0.963755	48224	0.308679	2	1	1	-4.95191
PALB2-mutant	Global	82	1.9	chr6	44313075	60873573	0.43799	276	0.0651689	1.14712	25285	0.299423	2	1	1	-5.00928
PALB2-mutant	Global	82	1.9	chr6	62047746	116398966	0.437077	642	0.0775951	1.1031	55978	0.319777	2	1	1	-4.9919
PALB2-mutant	Global	82	1.9	chr6	116433293	116580445	0.218631	9	0.224659	1.27934	765	0.33753	4	3	1	-5.46871
PALB2-mutant	Global	82	1.9	chr6	116647350	143333488	0.429804	378	0.082405	1.21989	36426	0.374352	2	1	1	-5.02065
PALB2-mutant	Global	82	1.9	chr6	143760631	170640200	0.144278	603	0.0874143	0.663845	31406	0.204505	1	1	0	-4.95149
PALB2-mutant	Global	82	1.9	chr7	36270	6878626	0.170542	313	0.127208	0.552066	9881	0.224558	1	1	0	-4.9792
PALB2-mutant	Global	82	1.9	chr7	6880076	17868507	0.145016	188	0.0877847	0.696871	7137	0.282068	1	1	0	-4.97393
PALB2-mutant	Global	82	1.9	chr7	18027459	39792137	0.385719	432	0.0877558	1.45359	34574	0.450912	3	2	1	-5.00804
PALB2-mutant	Global	82	1.9	chr7	40093445	57817982	0.426563	325	0.0906875	1.10223	22004	0.38719	2	1	1	-4.96162
PALB2-mutant	Global	82	1.9	chr7	63113858	77052874	0.40858	256	0.100009	0.881504	17667	0.313231	2	1	1	-4.99999
PALB2-mutant	Global	82	1.9	chr7	77053255	97966299	0.436074	253	0.0768406	1.19958	28677	0.380569	2	1	1	-5.02764
PALB2-mutant	Global	82	1.9	chr7	97966630	102639021	0.402126	399	0.0980151	0.889308	22582	0.277777	2	1	1	-4.99504
PALB2-mutant	Global	82	1.9	chr7	102772454	142167168	0.432641	738	0.0774297	1.17464	62756	0.344769	2	1	1	-5.00392
PALB2-mutant	Global	82	1.9	chr7	142170334	142482787	0.371834	115	0.0804722	1.2571	2173	0.302043	3	2	1	-5.01925
PALB2-mutant	Global	82	1.9	chr7	142487651	142759878	0.30141	133	0.088395	1.43636	1289	0.707705	3	2	1	-5.07381
PALB2-mutant	Global	82	1.9	chr7	142759949	142762613	0.304	31	0.142727	1.24807	113	0.336554	3	2	1	-5.12213
PALB2-mutant	Global	82	1.9	chr7	142762628	142771765	0.0900442	15	0.0278896	1.39986	106	0.345745	3	3	0	-4.97819
PALB2-mutant	Global	82	1.9	chr7	142771783	142801387	0.374949	99	0.100709	1.43602	363	0.369065	3	2	1	-4.97083
PALB2-mutant	Global	82	1.9	chr7	142802045	159260906	0.419916	427	0.0852371	1.14693	26961	0.34792	2	1	1	-4.96359
PALB2-mutant	Global	82	1.9	chr8	213226	7337163	0.149969	127	0.0877319	0.56369	4179	0.192377	1	1	0	-4.95187
PALB2-mutant	Global	82	1.9	chr8	7414807	8234652	0.305859	49	0.164609	0.493044	762	0.236039	1	1	0	-6.19741
PALB2-mutant	Global	82	1.9	chr8	8235989	29632369	0.167534	683	0.100913	0.587849	26193	0.184575	1	1	0	-4.95041
PALB2-mutant	Global	82	1.9	chr8	30132811	43510803	0.431001	130	0.0881923	0.984798	19676	0.284997	2	1	1	-4.97321
PALB2-mutant	Global	82	1.9	chr8	47735095	125433263	0.429619	890	0.0856831	1.09628	79928	0.320824	2	1	1	-4.96767
PALB2-mutant	Global	82	1.9	chr8	127086316	129862428	0.122958	9	0.124349	3.65731	1770	2.45765	7	6	1	-5.08125
PALB2-mutant	Global	82	1.9	chr8	130008483	134565290	0.344825	104	0.102401	1.68758	7706	0.512317	3	2	1	-4.97996
PALB2-mutant	Global	82	1.9	chr8	134637300	144946051	0.132999	254	0.101355	0.626189	11254	0.254064	1	1	0	-4.95787
PALB2-mutant	Global	82	1.9	chr9	12398	23681869	0.327261	430	0.0894713	1.54933	32559	0.48255	3	2	1	-4.97095
PALB2-mutant	Global	82	1.9	chr9	24545515	43245110	0.384049	504	0.113236	1.05191	28095	0.314059	2	1	1	-4.96653
PALB2-mutant	Global	82	1.9	chr9	60915685	69234587	0.346573	142	0.126355	1.07315	7063	0.367476	2	1	1	-5.15116
PALB2-mutant	Global	82	1.9	chr9	69235937	81992843	0.433764	146	0.0780192	1.12786	14912	0.312875	2	1	1	-4.9882
PALB2-mutant	Global	82	1.9	chr9	82431897	136016404	0.14265	1188	0.0908132	0.634521	76449	0.202401	1	1	0	-4.9418
PALB2-mutant	Global	82	1.9	chr9	136341069	138177100	0.0851246	180	0.066269	1.04944	8575	0.425271	2	2	0	-4.93481
PALB2-mutant	Global	82	1.9	chr10	47876	1737304	0.243503	54	0.0864321	1.89963	3514	0.553704	4	3	1	-4.9914
PALB2-mutant	Global	82	1.9	chr10	3082632	8514824	0.425654	221	0.068797	1.05902	8194	0.366218	2	1	1	-4.95283
PALB2-mutant	Global	82	1.9	chr10	10726117	28899181	0.150048	309	0.0842249	0.605368	19244	0.194051	1	1	0	-4.93416
PALB2-mutant	Global	82	1.9	chr10	29288995	38996981	0.411369	172	0.0965221	1.04765	10809	0.317762	2	1	1	-4.93383
PALB2-mutant	Global	82	1.9	chr10	42271616	42279785	0.365379	13	0.120615	0.802347	62	0.201312	2	1	1	-5.19903
PALB2-mutant	Global	82	1.9	chr10	42279792	63634693	0.407143	483	0.0845471	1.0968	31185	0.334615	2	1	1	-4.93911
PALB2-mutant	Global	82	1.9	chr10	64104047	82713959	0.341486	476	0.0980269	1.40376	34024	0.492843	3	2	1	-4.94267
PALB2-mutant	Global	82	1.9	chr10	82843445	133641550	0.14594	943	0.0894454	0.644808	69009	0.208719	1	1	0	-4.94134
PALB2-mutant	Global	82	1.9	chr11	134722	1016776	0.159755	129	0.118689	0.577125	3443	0.244418	1	1	0	-4.94542
PALB2-mutant	Global	82	1.9	chr11	1016834	1018436	0.346246	32	0.0624369	0.630315	258	0.0342998	2	1	1	-5.70519
PALB2-mutant	Global	82	1.9	chr11	1019194	49066887	0.142421	1166	0.0781566	0.650539	70880	0.19433	1	1	0	-4.94727
PALB2-mutant	Global	82	1.9	chr11	49070764	50422246	0.38009	23	0.100833	1.34703	2788	0.439025	3	2	1	-5.00444
PALB2-mutant	Global	82	1.9	chr11	54591781	56701085	0.391247	206	0.0814482	1.14957	7558	0.280705	2	1	1	-4.97191
PALB2-mutant	Global	82	1.9	chr11	56701161	56701464	0.281057	24	0.0370169	1.2365	58	0.0830415	3	2	1	-5.27804
PALB2-mutant	Global	82	1.9	chr11	56701471	68896782	0.427765	552	0.0824988	0.998406	59705	0.304218	2	1	1	-4.96156
PALB2-mutant	Global	82	1.9	chr11	68904009	78778748	0.353806	407	0.092087	1.4904	32710	0.429875	3	2	1	-4.93419
PALB2-mutant	Global	82	1.9	chr11	78853908	83833429	0.214067	32	0.0991806	2.37796	5350	0.677062	5	4	1	-4.94099
PALB2-mutant	Global	82	1.9	chr11	84251208	112267152	0.332438	542	0.0875593	1.58785	55744	0.468668	3	2	1	-4.96601
PALB2-mutant	Global	82	1.9	chr11	113197132	134381883	0.269106	680	0.0740049	1.95778	75944	0.567674	4	3	1	-4.93728
PALB2-mutant	Global	82	1.9	chr12	12026	4912182	0.34968	160	0.088999	1.50045	16676	0.42168	3	2	1	-4.93398
PALB2-mutant	Global	82	1.9	chr12	4912875	9009052	0.425727	266	0.0711811	1.00088	18284	0.300774	2	1	1	-4.95644
PALB2-mutant	Global	82	1.9	chr12	9009208	33382354	0.410326	821	0.0845482	1.11224	45916	0.31583	2	1	1	-4.94336
PALB2-mutant	Global	82	1.9	chr12	38723582	133234117	0.425652	2301	0.078147	0.988177	200069	0.31078	2	1	1	-4.95917
PALB2-mutant	Global	82	1.9	chr13	18173235	18222629	0.360048	53	0.111217	0.568026	336	0.139961	2	1	1	-5.8422
PALB2-mutant	Global	82	1.9	chr13	18254339	75883047	0.145849	669	0.0967567	0.685647	47874	0.25024	1	1	0	-4.96418
PALB2-mutant	Global	82	1.9	chr13	76953572	109164810	0.084674	259	0.0580236	1.12282	24649	0.31886	2	2	0	-4.94812
PALB2-mutant	Global	82	1.9	chr13	110161362	110938386	0.188643	61	0.0977276	0.696871	2006	0.212252	1	1	0	-5.04487
PALB2-mutant	Global	82	1.9	chr13	110952814	114299067	0.122159	101	0.0827937	0.653798	4561	0.233103	1	1	0	-4.99873
PALB2-mutant	Global	82	1.9	chr14	18340708	19690477	0.331806	92	0.124389	0.907869	2414	0.269735	2	1	1	-5.30577
PALB2-mutant	Global	82	1.9	chr14	19877187	33578208	0.437721	513	0.0701828	1.0006	33685	0.292836	2	1	1	-4.99065
PALB2-mutant	Global	82	1.9	chr14	33926894	101046750	0.363401	1075	0.0919121	0.832242	85845	0.256746	2	1	1	-5.16808
PALB2-mutant	Global	82	1.9	chr14	101046908	106728243	0.315018	294	0.110182	1.19045	23139	0.33157	3	2	1	-5.11145
PALB2-mutant	Global	82	1.9	chr15	19965196	22466823	0.256565	116	0.14406	0.605377	3176	0.231176	1	1	0	-5.5156
PALB2-mutant	Global	82	1.9	chr15	22573063	60505408	0.149954	1039	0.0948408	0.620475	64089	0.211149	1	1	0	-4.93374
PALB2-mutant	Global	82	1.9	chr15	61854770	76260139	0.423134	470	0.0765627	1.00085	39226	0.309764	2	1	1	-4.95127
PALB2-mutant	Global	82	1.9	chr15	76260201	76260359	0.101067	15	0.0368837	1.11198	19	0.245568	2	2	0	-4.94954
PALB2-mutant	Global	82	1.9	chr15	76260449	101966741	0.426464	969	0.0870431	1.05177	56386	0.281271	2	1	1	-4.9542
PALB2-mutant	Global	82	1.9	chr16	16484	14866910	0.156183	698	0.0937666	0.574149	32371	0.198477	1	1	0	-4.94498
PALB2-mutant	Global	82	1.9	chr16	14872366	15026554	0.405386	13	0.0963212	0.636462	1023	0.172265	2	1	1	-5.4677
PALB2-mutant	Global	82	1.9	chr16	15072952	32948516	0.179037	437	0.106056	0.546253	42917	0.167585	1	1	0	-5.00681
PALB2-mutant	Global	82	1.9	chr16	33608221	35335528	0.295962	44	0.126427	0.629961	1306	0.194365	1	1	0	-5.96123
PALB2-mutant	Global	82	1.9	chr16	46608097	77212950	0.149812	766	0.0907627	0.588495	55833	0.175414	1	1	0	-4.93835
PALB2-mutant	Global	82	1.9	chr16	77291428	81108753	0.0838744	82	0.0557851	1.18124	3192	0.284729	2	2	0	-4.97271
PALB2-mutant	Global	82	1.9	chr16	81108928	81216134	0.117438	43	0.0650855	0.910229	810	0.231948	2	2	0	-5.02017
PALB2-mutant	Global	82	1.9	chr16	81239023	90095444	0.0780823	536	0.0649613	1.16242	22104	0.347543	2	2	0	-4.97042
PALB2-mutant	Global	82	1.9	chr16	90095474	90177933	0.164608	9	0.133091	1.20769	233	0.523631	2	2	0	-5.29682
PALB2-mutant	Global	82	1.9	chr17	118431	20313855	0.157552	1068	0.0948155	0.612088	64437	0.211557	1	1	0	-4.93422
PALB2-mutant	Global	82	1.9	chr17	20451523	21291273	0.226198	42	0.143558	0.277973	1198	0.129578	1	1	0	-6.46382
PALB2-mutant	Global	82	1.9	chr17	21291457	21416696	0.396528	137	0.0775522	0.268412	356	0.0915257	0	0	0	-5.23281
PALB2-mutant	Global	82	1.9	chr17	21657068	22392994	0.263025	83	0.132897	0.412551	493	0.291778	1	1	0	-5.94304
PALB2-mutant	Global	82	1.9	chr17	27421845	31887523	0.102373	170	0.0620903	0.945261	20971	0.268123	2	2	0	-4.96443
PALB2-mutant	Global	82	1.9	chr17	31892481	32045914	0.33903	10	0.168235	0.858715	644	0.239283	2	1	1	-5.2925
PALB2-mutant	Global	82	1.9	chr17	32048451	40089538	0.0903285	297	0.0600205	0.925275	28349	0.287656	2	2	0	-4.96707
PALB2-mutant	Global	82	1.9	chr17	40190550	41611584	0.140767	137	0.0693377	0.637617	8318	0.167146	1	1	0	-4.94515
PALB2-mutant	Global	82	1.9	chr17	41622908	83221135	0.14944	1374	0.0918349	0.574332	96606	0.186436	1	1	0	-4.94511
PALB2-mutant	Global	82	1.9	chr18	47974	112331	0.12376	9	0.131849	0.964708	129	0.418831	2	2	0	-5.01306
PALB2-mutant	Global	82	1.9	chr18	112336	14869780	0.42882	350	0.0845091	1.04743	23105	0.308591	2	1	1	-4.95967
PALB2-mutant	Global	82	1.9	chr18	21041926	28653117	0.435242	99	0.0841593	1.05491	10894	0.30243	2	1	1	-4.97847
PALB2-mutant	Global	82	1.9	chr18	30994591	58744261	0.133978	328	0.080004	0.665442	23554	0.188006	1	1	0	-4.96957
PALB2-mutant	Global	82	1.9	chr18	59296510	80137309	0.0826936	157	0.0641738	1.11653	14901	0.29843	2	2	0	-4.94783
PALB2-mutant	Global	82	1.9	chr19	107233	7899842	0.160626	711	0.111439	0.552252	23367	0.220391	1	1	0	-4.96422
PALB2-mutant	Global	82	1.9	chr19	7905750	9338661	0.456279	169	0.0589485	0.967737	9915	0.240522	2	1	1	-5.08468
PALB2-mutant	Global	82	1.9	chr19	9339509	23660137	0.425333	1079	0.0809615	0.852868	60046	0.267674	2	1	1	-5.04701
PALB2-mutant	Global	82	1.9	chr19	23660260	24063112	0.205645	10	0.075943	2.16699	1657	1.27632	5	4	1	-4.96667
PALB2-mutant	Global	82	1.9	chr19	27755327	41809765	0.41746	488	0.0799982	0.893598	42176	0.28715	2	1	1	-4.99533
PALB2-mutant	Global	82	1.9	chr19	41809883	44623603	0.44444	234	0.0704045	1.02637	17583	0.279153	2	1	1	-5.01349
PALB2-mutant	Global	82	1.9	chr19	44635483	48888513	0.392875	294	0.105104	0.769379	15555	0.254752	2	1	1	-5.16016
PALB2-mutant	Global	82	1.9	chr19	48895590	54816568	0.404519	829	0.0784514	0.872033	38993	0.260809	2	1	1	-5.00933
PALB2-mutant	Global	82	1.9	chr19	54816698	54818564	0.275738	9	0.146505	1.14425	55	0.346199	3	2	1	-5.39564
PALB2-mutant	Global	82	1.9	chr19	54820170	58571001	0.427866	364	0.088549	0.917807	22429	0.251444	2	1	1	-4.99612
PALB2-mutant	Global	82	1.9	chr20	60148	21333441	0.429145	566	0.0774937	1.02496	37833	0.281769	2	1	1	-4.96115
PALB2-mutant	Global	82	1.9	chr20	21333538	26091612	0.397479	166	0.10338	1.04857	7060	0.295468	2	1	1	-4.93931
PALB2-mutant	Global	82	1.9	chr20	28580685	30664887	0.318792	177	0.122642	1.00552	1620	0.503562	3	2	1	-5.31947
PALB2-mutant	Global	82	1.9	chr20	30720495	52166069	0.434789	648	0.0713679	0.93635	61540	0.270333	2	1	1	-5.00436
PALB2-mutant	Global	82	1.9	chr20	53185593	59194799	0.240409	112	0.0819622	0.710584	7692	0.164991	1	1	0	-5.40808
PALB2-mutant	Global	82	1.9	chr20	59755073	64303122	0.422621	258	0.074642	0.992405	14836	0.302804	2	1	1	-4.95217
PALB2-mutant	Global	82	1.9	chr21	6927584	13052061	0.319351	207	0.121698	1.02421	2749	0.374967	3	2	1	-5.28789
PALB2-mutant	Global	82	1.9	chr21	13372897	14758252	0.198208	72	0.096912	1.05322	2710	0.285525	2	2	0	-5.55903
PALB2-mutant	Global	82	1.9	chr21	14964483	44364388	0.392363	651	0.0871567	1.35991	54642	0.385428	3	2	1	-5.05236
PALB2-mutant	Global	82	1.9	chr21	44379281	46660984	0.108715	286	0.0708927	0.900463	10449	0.255898	2	2	0	-5.004
PALB2-mutant	Global	82	1.9	chr22	10678972	12630720	0.245832	76	0.124725	1.14244	1095	0.502978	4	3	1	-5.54522
PALB2-mutant	Global	82	1.9	chr22	15277980	16476832	0.308797	91	0.120932	1.02849	1856	0.437009	3	2	1	-5.32593
PALB2-mutant	Global	82	1.9	chr22	16595383	33166901	0.380435	1027	0.0850538	1.25713	65191	0.370774	3	2	1	-5.04563
PALB2-mutant	Global	82	1.9	chr22	33436749	38828243	0.430146	161	0.0714778	0.991801	14916	0.304478	2	1	1	-4.96907
PALB2-mutant	Global	82	1.9	chr22	38961294	50782420	0.148478	503	0.091386	0.5688	27970	0.179857	1	1	0	-4.94899
Hypermutating	Biopsy	80	2.8	chr1	13649	634553	0.347671	33	0.111688	2.38969	991	1.16102	6	4	2	-5.02276
Hypermutating	Biopsy	80	2.8	chr1	727717	12883041	0.108084	325	0.101281	0.641952	25340	0.246938	2	2	0	-5.00151
Hypermutating	Biopsy	80	2.8	chr1	12893335	13390071	0.334758	57	0.136383	0.569677	1785	0.212691	2	1	1	-5.42527
Hypermutating	Biopsy	80	2.8	chr1	13392592	16490636	0.086839	111	0.0734101	0.651443	5393	0.286314	2	2	0	-4.99837
Hypermutating	Biopsy	80	2.8	chr1	16491182	16924267	0.344524	149	0.133059	0.984413	2423	0.272787	3	2	1	-4.94998
Hypermutating	Biopsy	80	2.8	chr1	16930355	58049004	0.104242	1130	0.0855204	0.690361	83979	0.244265	2	2	0	-4.95445
Hypermutating	Biopsy	80	2.8	chr1	58630807	58659843	0.427555	16	0.0396987	0.922477	47	0.122759	2	1	1	-5.0482
Hypermutating	Biopsy	80	2.8	chr1	58660222	119921542	0.0969114	1119	0.0702169	0.801073	78063	0.268217	2	2	0	-4.94122
Hypermutating	Biopsy	80	2.8	chr1	119923485	121375092	0.167584	34	0.123838	0.891727	2650	0.499445	2	2	0	-5.25449
Hypermutating	Biopsy	80	2.8	chr1	143499027	156404464	0.339372	630	0.0999091	1.90072	87578	0.574876	6	4	2	-4.93671
Hypermutating	Biopsy	80	2.8	chr1	156476450	248855287	0.341304	2734	0.0936635	2.00664	270972	0.613008	6	4	2	-4.93393
Hypermutating	Biopsy	80	2.8	chr2	154552	91941168	0.345879	1736	0.0969542	1.04528	133724	0.318543	3	2	1	-4.93601
Hypermutating	Biopsy	80	2.8	chr2	94203345	174453862	0.350562	1604	0.0997881	1.12316	128736	0.329848	3	2	1	-4.94104
Hypermutating	Biopsy	80	2.8	chr2	174764293	189312445	0.337311	383	0.0757602	1.33818	39499	0.270366	3	2	1	-5.07354
Hypermutating	Biopsy	80	2.8	chr2	189677135	242116127	0.344855	1264	0.0944462	1.05847	99043	0.322857	3	2	1	-4.93638
Hypermutating	Biopsy	80	2.8	chr3	319825	75664090	0.233025	1529	0.0972499	0.864871	114569	0.2832	4	3	1	-5.51162
Hypermutating	Biopsy	80	2.8	chr3	75664113	75669028	0.368667	72	0.097284	1.05606	266	0.158984	3	2	1	-4.94889
Hypermutating	Biopsy	80	2.8	chr3	75669081	89472543	0.244389	102	0.0874147	0.982486	4745	0.285528	4	3	1	-5.2469
Hypermutating	Biopsy	80	2.8	chr3	91374136	196198232	0.25222	1905	0.100328	0.936467	140510	0.28176	4	3	1	-5.29329
Hypermutating	Biopsy	80	2.8	chr3	196198548	198169807	0.256503	90	0.11668	0.743897	5260	0.2908	3	2	1	-5.72697
Hypermutating	Biopsy	80	2.8	chr4	60478	49618449	0.414855	922	0.0902793	0.77642	49636	0.247516	2	1	1	-4.93749
Hypermutating	Biopsy	80	2.8	chr4	51848078	190109038	0.419657	2143	0.0867135	0.808136	129823	0.336579	2	1	1	-4.95154
Hypermutating	Biopsy	80	2.8	chr5	163090	45396399	0.418435	678	0.0792475	0.794944	41142	0.239787	2	1	1	-4.94544
Hypermutating	Biopsy	80	2.8	chr5	50399214	65576870	0.426982	210	0.0721437	0.802079	14079	0.325341	2	1	1	-4.96301
Hypermutating	Biopsy	80	2.8	chr5	65577317	71512164	0.3919	113	0.0983831	0.704372	6444	0.253639	2	1	1	-4.96061
Hypermutating	Biopsy	80	2.8	chr5	71513342	174562032	0.424199	1816	0.0826168	0.780897	124948	0.235942	2	1	1	-4.95147
Hypermutating	Biopsy	80	2.8	chr5	174751771	181281936	0.39315	252	0.102037	0.671029	15035	0.227353	2	1	1	-4.98076
Hypermutating	Biopsy	80	2.8	chr6	147596	29792828	0.416805	524	0.0862354	0.761067	35936	0.234652	2	1	1	-4.93799
Hypermutating	Biopsy	80	2.8	chr6	29793042	29970481	0.405117	213	0.0826554	0.884389	1028	0.29038	2	1	1	-4.99032
Hypermutating	Biopsy	80	2.8	chr6	29972175	31203027	0.415233	215	0.0792873	0.695025	7355	0.193569	2	1	1	-4.95414
Hypermutating	Biopsy	80	2.8	chr6	31269068	31356176	0.400348	140	0.0722381	0.931233	567	0.227033	2	1	1	-5.03674
Hypermutating	Biopsy	80	2.8	chr6	31356181	31356928	0.262624	30	0.0643922	1.24435	67	0.213551	4	3	1	-4.96692
Hypermutating	Biopsy	80	2.8	chr6	31356965	32522097	0.396064	197	0.0909802	0.705729	9769	0.199722	2	1	1	-4.95312
Hypermutating	Biopsy	80	2.8	chr6	32522105	32581973	0.290825	124	0.104809	0.73649	314	0.182634	3	2	1	-5.45546
Hypermutating	Biopsy	80	2.8	chr6	32582224	32589783	0.315009	75	0.104081	1.08113	124	0.252776	3	2	1	-5.0165
Hypermutating	Biopsy	80	2.8	chr6	32589821	32664759	0.375029	43	0.143241	0.790301	282	0.192562	2	1	1	-5.00063
Hypermutating	Biopsy	80	2.8	chr6	32664766	32666596	0.400425	18	0.0809577	1.66863	34	0.627548	5	3	2	-4.93924
Hypermutating	Biopsy	80	2.8	chr6	32741532	33086314	0.365177	141	0.09078	0.805035	1751	0.214518	2	1	1	-5.04839
Hypermutating	Biopsy	80	2.8	chr6	33086368	33086879	0.213331	25	0.0439245	0.97647	52	0.085999	4	3	1	-5.42939
Hypermutating	Biopsy	80	2.8	chr6	33086882	60544763	0.424	822	0.0805124	0.778059	53025	0.23044	2	1	1	-4.95058
Hypermutating	Biopsy	80	2.8	chr6	62048082	170583760	0.422306	1708	0.0857131	0.804562	117944	0.237259	2	1	1	-4.95442
Hypermutating	Biopsy	80	2.8	chr7	195492	6954023	0.342161	319	0.108418	0.829951	13342	0.324379	3	2	1	-5.0802
Hypermutating	Biopsy	80	2.8	chr7	7066644	57828471	0.350211	1174	0.0907619	1.11581	63974	0.346296	3	2	1	-4.93943
Hypermutating	Biopsy	80	2.8	chr7	63068052	77094256	0.337349	311	0.119457	0.81354	18066	0.29419	3	2	1	-5.11071
Hypermutating	Biopsy	80	2.8	chr7	77110145	97966299	0.347244	331	0.0889493	1.19077	30151	0.306232	3	2	1	-4.96654
Hypermutating	Biopsy	80	2.8	chr7	97966630	100965350	0.391119	226	0.099965	0.839804	15011	0.307355	2	1	1	-4.9748
Hypermutating	Biopsy	80	2.8	chr7	100965381	141611001	0.348021	761	0.0921096	1.03612	65836	0.32151	3	2	1	-4.93542
Hypermutating	Biopsy	80	2.8	chr7	141836559	159260906	0.32695	647	0.107409	1.10313	34457	0.378728	3	2	1	-4.97523
Hypermutating	Biopsy	80	2.8	chr8	166477	21969651	0.355835	635	0.0985882	1.1103	26853	0.304737	3	2	1	-4.93871
Hypermutating	Biopsy	80	2.8	chr8	21969880	43510803	0.348673	581	0.0885438	0.985144	39841	0.290475	3	2	1	-4.94684
Hypermutating	Biopsy	80	2.8	chr8	46973978	145054349	0.356337	1288	0.0909519	1.13791	111837	0.352985	3	2	1	-4.94576
Hypermutating	Biopsy	80	2.8	chr9	12398	32466279	0.420417	462	0.0819284	0.803646	27154	0.237748	2	1	1	-4.95101
Hypermutating	Biopsy	80	2.8	chr9	32466464	39446546	0.411247	274	0.0898723	0.686229	17980	0.20245	2	1	1	-4.95712
Hypermutating	Biopsy	80	2.8	chr9	39632418	43266193	0.347146	241	0.109212	0.756576	3104	0.21466	2	1	1	-5.14529
Hypermutating	Biopsy	80	2.8	chr9	61185495	67723604	0.320074	203	0.12344	0.787852	4331	0.25049	3	2	1	-5.19989
Hypermutating	Biopsy	80	2.8	chr9	67723638	138176178	0.413155	1582	0.0982085	0.733797	110199	0.239234	2	1	1	-4.9372
Hypermutating	Biopsy	80	2.8	chr10	47663	38997140	0.424277	1052	0.0840511	1.30847	56938	0.388018	4	2	2	-4.9535
Hypermutating	Biopsy	80	2.8	chr10	42185120	42280334	0.359162	31	0.0913236	1.27333	216	0.336658	3	2	1	-5.01487
Hypermutating	Biopsy	80	2.8	chr10	42378286	125772184	0.433607	1953	0.0800109	1.33307	163408	0.419141	4	2	2	-4.97421
Hypermutating	Biopsy	80	2.8	chr10	125773956	125896794	0.158478	10	0.0518747	1.3717	828	0.409152	5	4	1	-5.29784
Hypermutating	Biopsy	80	2.8	chr10	125980285	133642092	0.426034	298	0.0720183	1.4201	13973	0.403698	4	2	2	-4.95702
Hypermutating	Biopsy	80	2.8	chr11	131128	4134876	0.372137	310	0.108526	0.726623	12609	0.280232	2	1	1	-5.01208
Hypermutating	Biopsy	80	2.8	chr11	4134994	50422246	0.427201	1180	0.0888613	0.781916	75364	0.226971	2	1	1	-4.9581
Hypermutating	Biopsy	80	2.8	chr11	54591781	60524075	0.414492	376	0.0793314	0.782273	18346	0.202652	2	1	1	-4.93821
Hypermutating	Biopsy	80	2.8	chr11	60529220	134980012	0.421708	1982	0.0872624	0.746612	147455	0.223213	2	1	1	-4.94523
Hypermutating	Biopsy	80	2.8	chr12	12101	67521	0.235297	34	0.114086	1.43534	351	0.494921	5	4	1	-4.98947
Hypermutating	Biopsy	80	2.8	chr12	139036	9196808	0.0834262	445	0.0620178	1.02428	34157	0.301058	3	3	0	-4.94381
Hypermutating	Biopsy	80	2.8	chr12	9288441	9432811	0.320109	24	0.127116	1.18598	594	0.438239	3	2	1	-5.02463
Hypermutating	Biopsy	80	2.8	chr12	9432891	10770349	0.0859915	92	0.0612865	1.1244	4573	0.324717	3	3	0	-4.95299
Hypermutating	Biopsy	80	2.8	chr12	10930757	11078037	0.275257	76	0.0516863	1.20088	1095	0.221862	4	3	1	-4.9719
Hypermutating	Biopsy	80	2.8	chr12	11078310	25803275	0.079213	345	0.0659691	1.18412	25363	0.318895	3	3	0	-4.96514
Hypermutating	Biopsy	80	2.8	chr12	25803324	25804438	0.438403	25	0.0422508	1.09217	83	0.157368	4	2	2	-5.105
Hypermutating	Biopsy	80	2.8	chr12	26438965	34250099	0.0748746	260	0.0607599	1.08455	13734	0.31315	3	3	0	-4.93469
Hypermutating	Biopsy	80	2.8	chr12	38078453	48488025	0.0663357	261	0.0512477	1.16544	21739	0.326128	3	3	0	-4.95609
Hypermutating	Biopsy	80	2.8	chr12	48488779	50248531	0.0601204	79	0.0445995	0.888873	10439	0.267887	3	3	0	-5.01529
Hypermutating	Biopsy	80	2.8	chr12	50351996	50352080	0.324159	9	0.0996692	0.882293	16	0.0799679	3	2	1	-5.06062
Hypermutating	Biopsy	80	2.8	chr12	50429168	51359113	0.0718904	65	0.0602444	0.767711	3571	0.206953	2	2	0	-4.98218
Hypermutating	Biopsy	80	2.8	chr12	51360586	52434002	0.0656606	84	0.0359384	1.09249	5392	0.285726	3	3	0	-4.93743
Hypermutating	Biopsy	80	2.8	chr12	52447981	52451514	0.311517	9	0.162641	1.26234	198	0.258758	4	3	1	-5.01443
Hypermutating	Biopsy	80	2.8	chr12	52452017	55637920	0.0636384	273	0.0531696	1.04301	17391	0.301921	3	3	0	-4.93776
Hypermutating	Biopsy	80	2.8	chr12	55655138	132858948	0.0679914	1781	0.0593322	0.999487	151167	0.312948	3	3	0	-4.94234
Hypermutating	Biopsy	80	2.8	chr13	18173200	114299067	0.410883	1349	0.0909134	0.808817	86853	0.242701	2	1	1	-4.94384
Hypermutating	Biopsy	80	2.8	chr14	18340708	19935544	0.34824	99	0.107528	0.806424	3948	0.213325	3	2	1	-5.10896
Hypermutating	Biopsy	80	2.8	chr14	19935750	105624404	0.422061	1799	0.086668	0.735559	128352	0.234359	2	1	1	-4.94741
Hypermutating	Biopsy	80	2.8	chr14	105624509	106823737	0.390147	412	0.0942324	0.907481	6834	0.189485	2	1	1	-5.02863
Hypermutating	Biopsy	80	2.8	chr15	20003754	21426347	0.321424	67	0.146572	0.759658	1708	0.328453	3	2	1	-5.24598
Hypermutating	Biopsy	80	2.8	chr15	21426428	31649870	0.167108	237	0.131478	0.730886	14737	0.368899	2	2	0	-5.19094
Hypermutating	Biopsy	80	2.8	chr15	32153754	32603345	0.331626	25	0.141268	1.11867	811	0.341591	3	2	1	-4.96552
Hypermutating	Biopsy	80	2.8	chr15	32643947	76169945	0.0995751	1141	0.0791271	0.719137	92419	0.23133	2	2	0	-4.93953
Hypermutating	Biopsy	80	2.8	chr15	76260006	76261159	0.400951	35	0.0639788	0.828085	66	0.172307	2	1	1	-4.95465
Hypermutating	Biopsy	80	2.8	chr15	76434124	101972963	0.108112	883	0.0828588	0.759868	48424	0.249085	2	2	0	-4.93645
Hypermutating	Biopsy	80	2.8	chr16	11641	2270885	0.342854	335	0.0955208	0.994811	16212	0.33103	3	2	1	-4.94824
Hypermutating	Biopsy	80	2.8	chr16	2278789	35264161	0.345523	1051	0.0949202	0.877005	88171	0.267433	3	2	1	-5.02128
Hypermutating	Biopsy	80	2.8	chr16	46574897	57816237	0.35476	298	0.0953293	1.02582	27190	0.265484	3	2	1	-4.93598
Hypermutating	Biopsy	80	2.8	chr16	57912677	90175209	0.345172	1114	0.0977663	0.91566	72575	0.291351	3	2	1	-4.98747
Hypermutating	Biopsy	80	2.8	chr17	118325	21415470	0.413521	1317	0.0928302	0.682946	75705	0.203554	2	1	1	-4.96071
Hypermutating	Biopsy	80	2.8	chr17	21415555	21703443	0.30041	120	0.119561	0.889588	508	0.755166	3	2	1	-5.1641
Hypermutating	Biopsy	80	2.8	chr17	21703531	22715632	0.383551	59	0.0846512	0.729732	635	0.301473	2	1	1	-4.97112
Hypermutating	Biopsy	80	2.8	chr17	26982170	66742870	0.421123	1440	0.0842567	0.662839	123228	0.206279	2	1	1	-4.98629
Hypermutating	Biopsy	80	2.8	chr17	66786613	66803638	0.115966	10	0.124908	0.971825	165	0.656511	3	3	0	-5.06542
Hypermutating	Biopsy	80	2.8	chr17	66878917	83085163	0.409764	681	0.086339	0.673984	39867	0.232149	2	1	1	-4.96586
Hypermutating	Biopsy	80	2.8	chr18	48338	14890132	0.31728	408	0.0978162	0.993451	23516	0.286883	3	2	1	-5.01625
Hypermutating	Biopsy	80	2.8	chr18	21440199	79729169	0.319421	732	0.0889906	1.05199	58452	0.304697	3	2	1	-4.99761
Hypermutating	Biopsy	80	2.8	chr19	107329	24163431	0.406071	1841	0.0975652	0.596056	87542	0.205655	2	1	1	-5.06805
Hypermutating	Biopsy	80	2.8	chr19	27704519	41422819	0.404272	553	0.0880673	0.59701	34992	0.196683	2	1	1	-5.06684
Hypermutating	Biopsy	80	2.8	chr19	41422860	44513190	0.433444	290	0.0711765	0.738676	16416	0.195248	2	1	1	-4.97401
Hypermutating	Biopsy	80	2.8	chr19	44517191	53503594	0.406661	928	0.0995187	0.582332	39513	0.191412	2	1	1	-5.09471
Hypermutating	Biopsy	80	2.8	chr19	53503863	54220560	0.383268	53	0.130181	0.504529	3237	0.193482	2	1	1	-5.34104
Hypermutating	Biopsy	80	2.8	chr19	54220561	54783939	0.359782	387	0.101064	0.700658	4667	0.180486	2	1	1	-5.08227
Hypermutating	Biopsy	80	2.8	chr19	54786332	54835911	0.253775	72	0.114739	0.783324	570	0.177949	4	3	1	-5.62706
Hypermutating	Biopsy	80	2.8	chr19	54835981	58599162	0.40139	349	0.108239	0.629111	18729	0.205445	2	1	1	-5.0171
Hypermutating	Biopsy	80	2.8	chr20	157259	26277629	0.348416	698	0.085419	1.08249	47619	0.29774	3	2	1	-4.93492
Hypermutating	Biopsy	80	2.8	chr20	28564875	53966642	0.345708	953	0.101847	0.95992	67952	0.279681	3	2	1	-4.95942
Hypermutating	Biopsy	80	2.8	chr20	54028995	64303122	0.353442	317	0.100545	1.11895	26235	0.30543	3	2	1	-4.93991
Hypermutating	Biopsy	80	2.8	chr21	5033966	13051771	0.331013	218	0.130778	0.752968	2709	0.231855	3	2	1	-5.22945
Hypermutating	Biopsy	80	2.8	chr21	13525692	46651618	0.419389	935	0.0881986	0.76452	51264	0.52089	2	1	1	-4.94136
Hypermutating	Biopsy	80	2.8	chr22	10685603	12621159	0.321733	95	0.127827	0.761665	897	0.276281	3	2	1	-5.24099
Hypermutating	Biopsy	80	2.8	chr22	15342394	50798635	0.408615	1735	0.0959005	0.677439	95548	0.221955	2	1	1	-4.96287
Hypermutating	Local	76	2.8	chr1	13649	634553	0.36335	31	0.122585	2.2848	927	1.21512	6	4	2	-5.01863
Hypermutating	Local	76	2.8	chr1	727717	12794693	0.120961	310	0.097744	0.723411	26130	0.268723	2	2	0	-4.94114
Hypermutating	Local	76	2.8	chr1	12794781	13371202	0.316508	80	0.134941	0.596998	2698	0.174285	2	1	1	-5.54136
Hypermutating	Local	76	2.8	chr1	13390071	16491182	0.115794	112	0.0926036	0.701933	5933	0.255235	2	2	0	-4.95305
Hypermutating	Local	76	2.8	chr1	16535637	16924267	0.346804	147	0.121624	0.991443	2441	0.27641	3	2	1	-4.94912
Hypermutating	Local	76	2.8	chr1	16930355	21411527	0.111301	155	0.0853407	0.756701	9162	0.244251	2	2	0	-4.93851
Hypermutating	Local	76	2.8	chr1	21424477	21428852	0.366603	12	0.122272	0.930569	106	0.297285	3	2	1	-4.97821
Hypermutating	Local	76	2.8	chr1	21429254	58049004	0.121569	962	0.0847542	0.726364	77613	0.235109	2	2	0	-4.9401
Hypermutating	Local	76	2.8	chr1	58630807	58631181	0.378345	15	0.0616594	0.810475	27	0.0553943	2	1	1	-4.99156
Hypermutating	Local	76	2.8	chr1	58659843	121375072	0.115862	1146	0.0790064	0.797184	80998	0.246197	2	2	0	-4.93789
Hypermutating	Local	76	2.8	chr1	143499027	248855287	0.345183	3331	0.0921067	1.90904	356855	0.541642	6	4	2	-4.93334
Hypermutating	Local	76	2.8	chr2	46066	91941168	0.349142	1731	0.0939678	1.05671	135780	0.307656	3	2	1	-4.93646
Hypermutating	Local	76	2.8	chr2	94203345	148998573	0.353234	1082	0.101675	1.09261	81186	0.321744	3	2	1	-4.93616
Hypermutating	Local	76	2.8	chr2	149321039	149321370	0.113486	14	0.0295309	1.5752	27	0.1854	4	4	0	-5.10783
Hypermutating	Local	76	2.8	chr2	150960646	242094853	0.3488	2142	0.0913932	1.11454	185488	0.288633	3	2	1	-4.94321
Hypermutating	Local	76	2.8	chr3	319825	9988552	0.208575	176	0.0916811	0.823695	10547	0.232094	2	2	0	-5.37755
Hypermutating	Local	76	2.8	chr3	9993964	10064163	0.399772	29	0.0908515	0.669527	542	0.192367	2	1	1	-4.98064
Hypermutating	Local	76	2.8	chr3	10067417	75664154	0.199698	1296	0.092193	0.816463	101230	0.251917	2	2	0	-5.29661
Hypermutating	Local	76	2.8	chr3	75664173	75736657	0.34797	93	0.108165	0.904003	383	0.165003	3	2	1	-4.99661
Hypermutating	Local	76	2.8	chr3	75736727	89472543	0.210467	78	0.0841935	0.887954	4501	0.230429	2	2	0	-5.43389
Hypermutating	Local	76	2.8	chr3	91374136	195636066	0.19222	1678	0.0895882	0.867038	131445	0.24615	2	2	0	-5.2624
Hypermutating	Local	76	2.8	chr3	195636257	195996931	0.340405	218	0.118322	0.795618	3184	0.193877	3	2	1	-5.13822
Hypermutating	Local	76	2.8	chr3	195997066	198169807	0.211692	92	0.114923	0.740948	5665	0.25781	1	1	0	-5.39014
Hypermutating	Local	76	2.8	chr4	54581	49209669	0.419901	899	0.0853413	0.784843	50029	0.235748	2	1	1	-4.94318
Hypermutating	Local	76	2.8	chr4	49209695	49618492	0.293778	37	0.129958	0.740457	246	0.280578	3	2	1	-5.45352
Hypermutating	Local	76	2.8	chr4	51848078	190109038	0.42367	2128	0.0863481	0.798413	129981	0.269579	2	1	1	-4.95213
Hypermutating	Local	76	2.8	chr5	163090	43704454	0.410446	682	0.0897147	0.786325	40916	0.217198	2	1	1	-4.93493
Hypermutating	Local	76	2.8	chr5	50399214	181283260	0.422473	2383	0.0884032	0.781268	163645	0.218061	2	1	1	-4.94687
Hypermutating	Local	76	2.8	chr6	147596	32522186	0.409337	1330	0.0926221	0.764338	56360	0.211952	2	1	1	-4.93316
Hypermutating	Local	76	2.8	chr6	32530044	32660302	0.286583	179	0.116223	0.733195	515	0.221147	3	2	1	-5.52182
Hypermutating	Local	76	2.8	chr6	32660662	33086314	0.415775	203	0.0753308	0.811376	1927	0.308015	2	1	1	-4.94451
Hypermutating	Local	76	2.8	chr6	33086368	33086882	0.195839	26	0.0616696	0.661143	46	0.0831126	1	1	0	-5.18329
Hypermutating	Local	76	2.8	chr6	33103931	60544763	0.426486	811	0.0788956	0.781108	53943	0.218647	2	1	1	-4.95489
Hypermutating	Local	76	2.8	chr6	62048082	72987343	0.426634	73	0.0865501	0.828967	6803	0.235473	2	1	1	-4.96892
Hypermutating	Local	76	2.8	chr6	73209201	73615534	0.298285	17	0.1595	0.572984	1147	0.16852	1	1	0	-5.60464
Hypermutating	Local	76	2.8	chr6	73618529	170583760	0.425446	1606	0.0868155	0.797529	109548	0.218999	2	1	1	-4.95549
Hypermutating	Local	76	2.8	chr7	195492	57828496	0.35337	1498	0.0909233	1.07295	78998	0.322532	3	2	1	-4.93412
Hypermutating	Local	76	2.8	chr7	63068052	159260906	0.351381	2285	0.0983321	1.05128	167668	0.305334	3	2	1	-4.93482
Hypermutating	Local	76	2.8	chr8	166477	43510803	0.354099	1205	0.0856844	1.06343	68054	0.288471	3	2	1	-4.93345
Hypermutating	Local	76	2.8	chr8	46973978	145054349	0.357803	1291	0.0910864	1.11312	111389	0.325817	3	2	1	-4.93916
Hypermutating	Local	76	2.8	chr9	12398	40929261	0.413121	796	0.0915671	0.76687	46238	0.213898	2	1	1	-4.93473
Hypermutating	Local	76	2.8	chr9	40929319	43266193	0.33636	195	0.120419	0.771077	2679	0.269606	3	2	1	-5.18928
Hypermutating	Local	76	2.8	chr9	60547174	68788905	0.349226	245	0.104182	0.797831	5505	0.231823	3	2	1	-5.12206
Hypermutating	Local	76	2.8	chr9	68919762	134819115	0.422363	1304	0.0863725	0.751538	100572	0.225518	2	1	1	-4.94682
Hypermutating	Local	76	2.8	chr9	134822181	134885525	0.205423	24	0.151794	0.924253	358	0.359737	2	2	0	-5.41935
Hypermutating	Local	76	2.8	chr9	134887004	138176178	0.397047	222	0.0991366	0.77986	10616	0.293252	2	1	1	-4.94045
Hypermutating	Local	76	2.8	chr10	47663	38997140	0.428691	1049	0.0815003	1.30971	57998	0.370453	4	2	2	-4.96146
Hypermutating	Local	76	2.8	chr10	42185120	42271950	0.327385	16	0.16671	1.29938	150	0.322411	4	3	1	-5.04699
Hypermutating	Local	76	2.8	chr10	42276917	125772184	0.4326	1948	0.0779373	1.31998	164741	0.387878	4	2	2	-4.97113
Hypermutating	Local	76	2.8	chr10	125773956	125896747	0.234558	9	0.15221	1.36349	821	0.340239	5	4	1	-5.01429
Hypermutating	Local	76	2.8	chr10	125980285	133568088	0.435342	285	0.0735128	1.36103	13805	0.378834	4	2	2	-4.97864
Hypermutating	Local	76	2.8	chr10	133625384	133626881	0.313505	15	0.0975266	1.36694	125	0.213645	4	3	1	-4.98493
Hypermutating	Local	76	2.8	chr11	131128	2572186	0.353528	227	0.10947	0.83122	9579	0.309364	3	2	1	-5.07042
Hypermutating	Local	76	2.8	chr11	2572747	50422246	0.429593	1249	0.0816793	0.788181	80264	0.217662	2	1	1	-4.9634
Hypermutating	Local	76	2.8	chr11	54591781	56663740	0.446535	113	0.0716935	0.802124	5755	0.168813	2	1	1	-5.02697
Hypermutating	Local	76	2.8	chr11	56700142	56743684	0.336975	66	0.0706934	0.788192	358	0.0988174	3	2	1	-5.15784
Hypermutating	Local	76	2.8	chr11	56743878	134980012	0.420724	2194	0.0853009	0.779762	165652	0.211705	2	1	1	-4.9438
Hypermutating	Local	76	2.8	chr12	12101	57556	0.272357	33	0.103717	1.21639	311	0.384648	4	3	1	-4.96702
Hypermutating	Local	76	2.8	chr12	139036	9196808	0.0899806	445	0.0588982	1.05125	35338	0.283305	3	3	0	-4.93346
Hypermutating	Local	76	2.8	chr12	9288441	9434040	0.308452	27	0.163211	1.11638	584	0.389509	4	3	1	-5.05368
Hypermutating	Local	76	2.8	chr12	9853083	10770349	0.0884302	88	0.0706988	1.09265	3668	0.299133	3	3	0	-4.93548
Hypermutating	Local	76	2.8	chr12	10930757	11078337	0.30639	79	0.0669868	1.17851	1074	0.195013	4	3	1	-5.00656
Hypermutating	Local	76	2.8	chr12	11180425	25803275	0.0942282	340	0.0672642	1.13668	24515	0.299855	3	3	0	-4.94794
Hypermutating	Local	76	2.8	chr12	25803324	25804438	0.414089	25	0.0613068	1.08936	80	0.148598	4	2	2	-5.04365
Hypermutating	Local	76	2.8	chr12	26438965	34250099	0.0841205	256	0.0610148	1.07634	14272	0.312538	3	3	0	-4.93433
Hypermutating	Local	76	2.8	chr12	38078453	50248531	0.0867648	339	0.0568176	1.0771	32670	0.277197	3	3	0	-4.93375
Hypermutating	Local	76	2.8	chr12	50351996	50352080	0.335366	9	0.0950922	0.942944	22	0.0431682	3	2	1	-4.99211
Hypermutating	Local	76	2.8	chr12	50429168	132858948	0.0849659	2221	0.0615957	1.03453	183741	0.287087	3	3	0	-4.93458
Hypermutating	Local	76	2.8	chr13	18173200	114299067	0.413295	1340	0.0903731	0.79778	86324	0.229076	2	1	1	-4.93859
Hypermutating	Local	76	2.8	chr14	18341760	19935544	0.351582	100	0.129779	0.78269	3846	0.167778	2	1	1	-5.11721
Hypermutating	Local	76	2.8	chr14	19935750	104093215	0.424589	1672	0.0847577	0.755002	126025	0.217379	2	1	1	-4.95062
Hypermutating	Local	76	2.8	chr14	104093515	106823737	0.40219	552	0.0913063	0.861302	12213	0.220323	2	1	1	-4.96698
Hypermutating	Local	76	2.8	chr15	20003754	21430512	0.313772	68	0.142716	0.794983	1728	0.311966	3	2	1	-5.23213
Hypermutating	Local	76	2.8	chr15	21638712	31649870	0.175819	240	0.122938	0.762981	14652	0.354045	2	2	0	-5.11101
Hypermutating	Local	76	2.8	chr15	32153754	32603345	0.348872	27	0.0954975	1.10563	792	0.45279	3	2	1	-4.9413
Hypermutating	Local	76	2.8	chr15	32643947	76169945	0.113919	1147	0.0779944	0.744664	94735	0.223469	2	2	0	-4.93767
Hypermutating	Local	76	2.8	chr15	76260006	76261159	0.343754	35	0.113255	0.848163	66	0.182283	3	2	1	-5.05843
Hypermutating	Local	76	2.8	chr15	76434124	77984550	0.0923818	55	0.0808325	0.798093	3227	0.233533	2	2	0	-4.98398
Hypermutating	Local	76	2.8	chr15	77986654	101972963	0.123889	826	0.0864345	0.770906	46074	0.212091	2	2	0	-4.93371
Hypermutating	Local	76	2.8	chr16	11651	2278789	0.33698	342	0.090897	1.09139	17734	0.346794	3	2	1	-4.95864
Hypermutating	Local	76	2.8	chr16	2279260	33742083	0.360699	1026	0.0853946	0.953411	92877	0.258009	3	2	1	-4.95992
Hypermutating	Local	76	2.8	chr16	33742167	34266408	0.22251	32	0.144536	1.33292	724	0.43945	5	4	1	-5.04314
Hypermutating	Local	76	2.8	chr16	46574897	90175209	0.35608	1424	0.0887463	1.00603	105471	0.270118	3	2	1	-4.93915
Hypermutating	Local	76	2.8	chr17	118325	21415470	0.418557	1314	0.0877303	0.729761	79479	0.204659	2	1	1	-4.94593
Hypermutating	Local	76	2.8	chr17	21415555	21678743	0.328139	89	0.107062	0.874735	432	0.239624	3	2	1	-5.06758
Hypermutating	Local	76	2.8	chr17	21679861	21682240	0.0378783	16	0.0650404	1.2368	30	0.470847	4	4	0	-5.00761
Hypermutating	Local	76	2.8	chr17	21684483	22715632	0.376963	69	0.106761	0.754947	706	0.292201	2	1	1	-4.98972
Hypermutating	Local	76	2.8	chr17	26982170	83085163	0.422439	2143	0.0841779	0.725252	172764	0.210251	2	1	1	-4.95344
Hypermutating	Local	76	2.8	chr18	48338	14890132	0.341988	408	0.0919302	1.04251	24515	0.279639	3	2	1	-4.94658
Hypermutating	Local	76	2.8	chr18	21440199	79729169	0.343805	719	0.0921474	1.06944	59452	0.301856	3	2	1	-4.9433
Hypermutating	Local	76	2.8	chr19	107329	24163431	0.411829	1880	0.0934301	0.674493	94368	0.218273	2	1	1	-4.97328
Hypermutating	Local	76	2.8	chr19	27704519	41414039	0.410092	566	0.0906259	0.668712	37361	0.209863	2	1	1	-4.978
Hypermutating	Local	76	2.8	chr19	41414306	54126322	0.421769	1294	0.0913409	0.688702	62103	0.205159	2	1	1	-4.97244
Hypermutating	Local	76	2.8	chr19	54220537	54832867	0.352527	452	0.105275	0.73521	5453	0.176924	2	1	1	-5.11453
Hypermutating	Local	76	2.8	chr19	54834823	58599162	0.417045	373	0.094589	0.682863	19992	0.193647	2	1	1	-4.97034
Hypermutating	Local	76	2.8	chr20	157259	26277629	0.351565	703	0.0887094	1.08009	48432	0.278118	3	2	1	-4.93559
Hypermutating	Local	76	2.8	chr20	28564875	54029107	0.348214	959	0.0964433	1.00136	71248	0.259264	3	2	1	-4.94468
Hypermutating	Local	76	2.8	chr20	54058076	64303122	0.361172	314	0.100117	1.1213	26720	0.288184	3	2	1	-4.94216
Hypermutating	Local	76	2.8	chr21	5033966	13051771	0.323733	206	0.127274	0.745071	2738	0.254115	3	2	1	-5.27962
Hypermutating	Local	76	2.8	chr21	13489024	46651618	0.42481	936	0.08717	0.780372	53160	0.261904	2	1	1	-4.95122
Hypermutating	Local	76	2.8	chr22	10685603	12621159	0.349016	96	0.122266	0.737546	913	0.250456	2	1	1	-5.13644
Hypermutating	Local	76	2.8	chr22	15342394	15572361	0.280479	20	0.157454	0.802358	328	0.183611	3	2	1	-5.4418
Hypermutating	Local	76	2.8	chr22	15573269	23971679	0.404448	588	0.0984064	0.744758	24689	0.231846	2	1	1	-4.93566
Hypermutating	Local	76	2.8	chr22	23971765	24056088	0.126731	9	0.165433	0.759512	285	0.163888	2	2	0	-4.9355
Hypermutating	Local	76	2.8	chr22	24056370	50798635	0.41921	1135	0.083098	0.721882	75351	0.204312	2	1	1	-4.94967
Hypermutating	Global	86	2.7	chr1	13649	634553	0.338962	31	0.127031	2.28328	941	1.09749	6	4	2	-4.95155
Hypermutating	Global	86	2.7	chr1	727717	13116501	0.102233	342	0.108248	0.636982	24653	0.256914	2	2	0	-5.07634
Hypermutating	Global	86	2.7	chr1	13224727	13306442	0.425887	26	0.0930959	0.545305	381	0.249946	2	1	1	-5.22302
Hypermutating	Global	86	2.7	chr1	13307338	16539538	0.0845116	114	0.0810007	0.629871	5862	0.247821	2	2	0	-5.0384
Hypermutating	Global	86	2.7	chr1	16549068	16924267	0.344037	142	0.132898	0.978357	2117	0.28298	3	2	1	-4.96553
Hypermutating	Global	86	2.7	chr1	16930355	21411461	0.0680291	146	0.0610913	0.712924	8390	0.267182	2	2	0	-4.9469
Hypermutating	Global	86	2.7	chr1	21411527	21428488	0.366039	9	0.18876	0.812722	117	0.227947	2	1	1	-5.0428
Hypermutating	Global	86	2.7	chr1	21428852	21978219	0.074515	87	0.0907244	0.657507	2031	0.238107	2	2	0	-4.99191
Hypermutating	Global	86	2.7	chr1	21980713	22009878	0.148718	22	0.146699	0.427443	175	0.144082	1	1	0	-4.97281
Hypermutating	Global	86	2.7	chr1	22127133	27549971	0.0738679	126	0.0795136	0.667451	11994	0.24384	2	2	0	-4.9811
Hypermutating	Global	86	2.7	chr1	27669010	27885761	0.284607	9	0.1134	0.558745	582	0.178599	2	1	1	-5.96176
Hypermutating	Global	86	2.7	chr1	27897801	58049004	0.0688436	689	0.06427	0.678079	54728	0.241647	2	2	0	-4.97062
Hypermutating	Global	86	2.7	chr1	58630807	58631021	0.439029	14	0.0406343	0.73478	19	0.0815755	2	1	1	-4.99616
Hypermutating	Global	86	2.7	chr1	58631181	120436551	0.0657965	1100	0.058526	0.793919	73658	0.242502	2	2	0	-4.93681
Hypermutating	Global	86	2.7	chr1	120441721	121375092	0.148837	19	0.116149	0.859631	1544	0.476265	2	2	0	-5.31019
Hypermutating	Global	86	2.7	chr1	143629274	156669208	0.341075	641	0.0932404	1.93238	82663	0.5717	6	4	2	-4.94808
Hypermutating	Global	86	2.7	chr1	156669844	248855287	0.339655	2612	0.0889114	2.06106	249839	0.629935	6	4	2	-4.93349
Hypermutating	Global	86	2.7	chr2	154552	91941168	0.337692	1695	0.0987167	1.07808	127392	0.338286	3	2	1	-4.93788
Hypermutating	Global	86	2.7	chr2	94203345	196656528	0.337246	2040	0.0948095	1.20669	167797	0.350838	3	2	1	-4.95827
Hypermutating	Global	86	2.7	chr2	196676572	242094853	0.337881	1134	0.0961614	1.07187	85170	0.358543	3	2	1	-4.93832
Hypermutating	Global	86	2.7	chr3	319825	10046838	0.128357	187	0.0927332	0.794099	10000	0.250132	2	2	0	-5.12995
Hypermutating	Global	86	2.7	chr3	10048039	10048202	0.387807	11	0.0913333	0.549094	15	0.049855	2	1	1	-5.21655
Hypermutating	Global	86	2.7	chr3	10049351	75631061	0.1171	1265	0.0794662	0.787801	92734	0.270451	2	2	0	-5.06199
Hypermutating	Global	86	2.7	chr3	75664061	75666114	0.36044	68	0.120535	0.991518	215	0.135232	3	2	1	-4.97106
Hypermutating	Global	86	2.7	chr3	75666168	75737737	0.260417	49	0.0734266	0.698926	219	0.167796	3	2	1	-5.79748
Hypermutating	Global	86	2.7	chr3	75737782	75738231	0.19952	4	0.0994196	0.688517	56	0.027253	1	1	0	-5.71658
Hypermutating	Global	86	2.7	chr3	75738395	89472543	0.106917	57	0.0845147	0.944897	4008	0.270447	2	2	0	-5.11211
Hypermutating	Global	86	2.7	chr3	91374136	195636066	0.118179	1605	0.0750551	0.851692	121320	0.266721	2	2	0	-5.09154
Hypermutating	Global	86	2.7	chr3	195636257	195984145	0.334744	213	0.128577	0.735882	2723	0.18731	2	1	1	-5.24099
Hypermutating	Global	86	2.7	chr3	195996931	196948045	0.127853	55	0.11746	0.582572	2376	0.186946	1	1	0	-5.12299
Hypermutating	Global	86	2.7	chr3	197015419	198169807	0.189264	34	0.146223	0.75239	2602	0.304062	2	2	0	-5.67959
Hypermutating	Global	86	2.7	chr4	60478	49209695	0.415748	851	0.0918419	0.768027	45701	0.253605	2	1	1	-4.93686
Hypermutating	Global	86	2.7	chr4	49209782	49618492	0.308619	36	0.135459	0.785176	231	0.258428	3	2	1	-5.27508
Hypermutating	Global	86	2.7	chr4	51848078	190109038	0.418848	2092	0.0889681	0.807382	121941	0.31996	2	1	1	-4.94622
Hypermutating	Global	86	2.7	chr5	163090	43704454	0.419478	655	0.094483	0.784989	37786	0.240123	2	1	1	-4.94235
Hypermutating	Global	86	2.7	chr5	50399214	181281936	0.419733	2318	0.0917135	0.782115	152064	0.243549	2	1	1	-4.94237
Hypermutating	Global	86	2.7	chr6	147596	29801181	0.420726	507	0.0937432	0.760476	33461	0.229873	2	1	1	-4.94341
Hypermutating	Global	86	2.7	chr6	29801286	29929352	0.393846	148	0.0944459	0.876164	537	0.329868	2	1	1	-4.98533
Hypermutating	Global	86	2.7	chr6	29929635	29942306	0.0784044	9	0.078323	0.776444	31	0.509765	2	2	0	-4.93697
Hypermutating	Global	86	2.7	chr6	29942509	31203027	0.405578	255	0.0941383	0.691696	7213	0.199766	2	1	1	-4.95982
Hypermutating	Global	86	2.7	chr6	31269068	32197097	0.382348	302	0.0947612	0.695778	8195	0.227502	2	1	1	-4.995
Hypermutating	Global	86	2.7	chr6	32203906	32517673	0.320515	27	0.154617	0.73831	1343	0.209481	3	2	1	-5.32913
Hypermutating	Global	86	2.7	chr6	32517677	32589862	0.316106	230	0.111639	0.784584	453	0.237969	3	2	1	-5.24676
Hypermutating	Global	86	2.7	chr6	32642188	33086314	0.412801	192	0.0753143	0.816346	1804	0.244531	2	1	1	-4.94322
Hypermutating	Global	86	2.7	chr6	33086368	33086842	0.236772	24	0.0521205	0.67065	44	0.0876289	1	1	0	-6.02613
Hypermutating	Global	86	2.7	chr6	33103931	46079532	0.41586	495	0.0921309	0.701651	29821	0.237675	2	1	1	-4.95685
Hypermutating	Global	86	2.7	chr6	46079721	60544763	0.439987	309	0.0758394	0.870681	20166	0.217835	2	1	1	-5.03194
Hypermutating	Global	86	2.7	chr6	62048082	170583760	0.424384	1654	0.0859587	0.809837	110435	0.268956	2	1	1	-4.95616
Hypermutating	Global	86	2.7	chr7	195492	6938074	0.334274	305	0.115525	0.838722	12417	0.323327	3	2	1	-5.11159
Hypermutating	Global	86	2.7	chr7	6953780	57828436	0.342492	1146	0.0968031	1.13626	60430	0.352239	3	2	1	-4.9363
Hypermutating	Global	86	2.7	chr7	63068052	77058056	0.322217	295	0.117235	0.825151	16652	0.32232	3	2	1	-5.15745
Hypermutating	Global	86	2.7	chr7	77060292	97966299	0.343196	334	0.0952747	1.21727	28239	0.319075	3	2	1	-4.9583
Hypermutating	Global	86	2.7	chr7	97966630	103561288	0.362926	338	0.111708	0.849008	23768	0.269715	2	1	1	-5.07455
Hypermutating	Global	86	2.7	chr7	103561385	137493742	0.336934	531	0.0986189	1.13196	44530	0.326151	3	2	1	-4.93984
Hypermutating	Global	86	2.7	chr7	138088545	140674427	0.328694	101	0.105932	0.94015	5853	0.292272	3	2	1	-5.00866
Hypermutating	Global	86	2.7	chr7	141437754	159260906	0.327248	637	0.104975	1.10716	33387	0.333063	3	2	1	-4.95383
Hypermutating	Global	86	2.7	chr8	166477	43510803	0.350324	1192	0.0942389	1.07858	63553	0.328032	3	2	1	-4.93502
Hypermutating	Global	86	2.7	chr8	46973978	145054349	0.351696	1266	0.0892927	1.1497	104487	0.385843	3	2	1	-4.93985
Hypermutating	Global	86	2.7	chr9	12398	40349161	0.414255	747	0.097472	0.771108	43074	0.24483	2	1	1	-4.93557
Hypermutating	Global	86	2.7	chr9	40482334	43266193	0.334066	218	0.123902	0.784859	2751	0.255144	3	2	1	-5.2019
Hypermutating	Global	86	2.7	chr9	61185495	67723604	0.337695	201	0.103989	0.798413	4063	0.280085	3	2	1	-5.17272
Hypermutating	Global	86	2.7	chr9	67723638	123373968	0.422001	895	0.081473	0.768753	69362	0.232872	2	1	1	-4.94522
Hypermutating	Global	86	2.7	chr9	124468612	134848995	0.399137	413	0.107585	0.644052	24270	0.37507	2	1	1	-5.0115
Hypermutating	Global	86	2.7	chr9	134849442	134850172	0.109768	10	0.1652	0.884049	36	0.203399	2	2	0	-5.07071
Hypermutating	Global	86	2.7	chr9	134850530	138176178	0.399209	215	0.118545	0.725422	9535	0.280589	2	1	1	-4.94532
Hypermutating	Global	86	2.7	chr10	47663	38997140	0.421834	1020	0.0853313	1.3373	53132	0.407667	4	2	2	-4.95562
Hypermutating	Global	86	2.7	chr10	42185120	42425384	0.319341	38	0.167745	1.2347	300	0.42343	3	2	1	-5.00719
Hypermutating	Global	86	2.7	chr10	42427120	133567939	0.428634	2183	0.0856725	1.3633	166414	0.422672	4	2	2	-4.96457
Hypermutating	Global	86	2.7	chr10	133568088	133642092	0.300586	17	0.0749904	1.40645	169	0.191017	4	3	1	-4.99275
Hypermutating	Global	86	2.7	chr11	131128	1755102	0.352341	193	0.115751	0.743883	7073	0.305181	2	1	1	-5.114
Hypermutating	Global	86	2.7	chr11	1884062	50422246	0.427445	1260	0.0867644	0.783183	75367	0.239416	2	1	1	-4.95712
Hypermutating	Global	86	2.7	chr11	54591781	62140159	0.41923	447	0.07677	0.779679	22582	0.217062	2	1	1	-4.94143
Hypermutating	Global	86	2.7	chr11	62140968	134980012	0.420201	1859	0.0873144	0.75592	133875	0.234648	2	1	1	-4.943
Hypermutating	Global	86	2.7	chr12	12101	12423	0.127681	9	0.0821112	2.16547	29	0.226624	7	6	1	-5.02209
Hypermutating	Global	86	2.7	chr12	12427	13926	0.368144	12	0.0830365	1.50375	68	0.348364	5	3	2	-5.01666
Hypermutating	Global	86	2.7	chr12	17743	139036	0.20855	11	0.120549	1.20273	167	0.421101	4	3	1	-5.21568
Hypermutating	Global	86	2.7	chr12	140964	9196808	0.0489037	435	0.0465492	1.03711	31984	0.31898	3	3	0	-4.94108
Hypermutating	Global	86	2.7	chr12	9288441	9434040	0.330785	25	0.142904	1.15131	509	0.472502	3	2	1	-4.95175
Hypermutating	Global	86	2.7	chr12	9844258	10770349	0.0506938	89	0.0535461	1.13268	3439	0.32594	3	3	0	-4.93523
Hypermutating	Global	86	2.7	chr12	10930757	11021728	0.171386	13	0.0252483	1.27122	418	0.269534	5	4	1	-5.30931
Hypermutating	Global	86	2.7	chr12	11030154	11030290	0.385219	9	0.0858265	1.2787	11	0.183783	4	2	2	-4.99288
Hypermutating	Global	86	2.7	chr12	11030294	11078369	0.287566	55	0.0284968	1.22218	464	0.233521	4	3	1	-5.01194
Hypermutating	Global	86	2.7	chr12	11266021	12111448	0.12226	23	0.125017	1.40617	1929	0.390137	4	4	0	-5.33105
Hypermutating	Global	86	2.7	chr12	12330099	25552602	0.0462561	312	0.0434423	1.18421	20412	0.328967	3	3	0	-4.94688
Hypermutating	Global	86	2.7	chr12	25803245	25804438	0.389252	28	0.0861188	1.05356	71	0.18427	3	2	1	-5.04812
Hypermutating	Global	86	2.7	chr12	26438965	34250099	0.0513654	258	0.0523097	1.12461	13123	0.337033	3	3	0	-4.93445
Hypermutating	Global	86	2.7	chr12	38078453	50248531	0.0449423	332	0.0405644	1.1091	30561	0.321003	3	3	0	-4.93437
Hypermutating	Global	86	2.7	chr12	50351996	50352080	0.36562	9	0.0874892	1.02887	24	0.0561713	3	2	1	-4.96675
Hypermutating	Global	86	2.7	chr12	50429168	51462200	0.0536785	71	0.0410392	0.80949	3701	0.224164	2	2	0	-4.95632
Hypermutating	Global	86	2.7	chr12	51462695	52434002	0.0528351	77	0.0341592	1.10939	4678	0.307268	3	3	0	-4.93387
Hypermutating	Global	86	2.7	chr12	52447981	52451514	0.316778	9	0.197876	1.31745	195	0.213392	3	2	1	-5.06108
Hypermutating	Global	86	2.7	chr12	52452017	132858948	0.046294	2019	0.0479114	1.03681	159350	0.336588	3	3	0	-4.94173
Hypermutating	Global	86	2.7	chr13	18173200	114299067	0.411955	1315	0.0886868	0.794253	80511	0.246536	2	1	1	-4.93664
Hypermutating	Global	86	2.7	chr14	18341760	19935544	0.346029	100	0.121552	0.816818	3537	0.227949	3	2	1	-5.13738
Hypermutating	Global	86	2.7	chr14	19935750	106005446	0.419408	1932	0.092188	0.73046	121816	0.240038	2	1	1	-4.94741
Hypermutating	Global	86	2.7	chr14	106005536	106823737	0.385702	239	0.10313	0.934598	4627	0.184327	2	1	1	-5.05221
Hypermutating	Global	86	2.7	chr15	20011024	20291404	0.386899	24	0.148428	0.581466	336	0.252754	2	1	1	-5.14014
Hypermutating	Global	86	2.7	chr15	20438918	21426347	0.303931	39	0.158515	0.825552	1156	0.376144	3	2	1	-5.22717
Hypermutating	Global	86	2.7	chr15	21426428	23120303	0.0642957	76	0.0727982	0.749066	3312	0.313169	2	2	0	-4.93687
Hypermutating	Global	86	2.7	chr15	23129670	23358854	0.355774	20	0.146792	0.679889	569	0.310723	2	1	1	-5.12645
Hypermutating	Global	86	2.7	chr15	23439381	30154140	0.0981301	87	0.109291	0.752057	6738	0.245579	2	2	0	-4.97958
Hypermutating	Global	86	2.7	chr15	30371204	30612888	0.319229	18	0.137065	0.792767	617	0.237709	3	2	1	-5.22116
Hypermutating	Global	86	2.7	chr15	30614043	31649870	0.0640372	27	0.0411819	0.745725	2284	0.230027	2	2	0	-4.93767
Hypermutating	Global	86	2.7	chr15	32153754	32603345	0.348265	27	0.0919006	1.17922	811	0.431677	3	2	1	-4.94516
Hypermutating	Global	86	2.7	chr15	32643947	76169945	0.0672798	1112	0.067561	0.726196	87743	0.243195	2	2	0	-4.94133
Hypermutating	Global	86	2.7	chr15	76260006	76261159	0.354706	35	0.0894211	0.859025	66	0.194985	3	2	1	-5.08005
Hypermutating	Global	86	2.7	chr15	76434124	84420623	0.0793017	331	0.0773377	0.753165	18017	0.243424	2	2	0	-4.93861
Hypermutating	Global	86	2.7	chr15	84424673	84620407	0.212707	10	0.146729	0.559529	284	0.248087	1	1	0	-5.51773
Hypermutating	Global	86	2.7	chr15	84622468	101737277	0.0694039	504	0.0686747	0.742603	25299	0.220772	2	2	0	-4.93589
Hypermutating	Global	86	2.7	chr15	101744688	101972963	0.159812	16	0.146958	0.836012	924	0.204024	2	2	0	-5.39394
Hypermutating	Global	86	2.7	chr16	14637	2238147	0.326974	320	0.0971048	0.997817	14916	0.345535	3	2	1	-4.97669
Hypermutating	Global	86	2.7	chr16	2243295	34266408	0.336635	1046	0.101242	0.891538	82081	0.279509	3	2	1	-5.04147
Hypermutating	Global	86	2.7	chr16	46574897	90175209	0.341641	1384	0.0904204	0.96283	93890	0.290457	3	2	1	-4.97584
Hypermutating	Global	86	2.7	chr17	118325	2039567	0.383627	119	0.12894	0.580125	5260	0.20062	2	1	1	-5.15178
Hypermutating	Global	86	2.7	chr17	2040594	21313290	0.412682	1149	0.0966932	0.692643	65324	0.214178	2	1	1	-4.96036
Hypermutating	Global	86	2.7	chr17	21415120	21415240	0.234916	9	0.188379	0.224298	11	0.0923343	1	1	0	-6.51929
Hypermutating	Global	86	2.7	chr17	21415257	22715632	0.339402	172	0.125467	0.794876	1067	0.301164	3	2	1	-5.17756
Hypermutating	Global	86	2.7	chr17	26982170	83085163	0.418048	2077	0.0887176	0.677612	154428	0.226688	2	1	1	-4.97728
Hypermutating	Global	86	2.7	chr18	48338	14890132	0.322338	394	0.0972819	1.03801	22172	0.320359	3	2	1	-4.97387
Hypermutating	Global	86	2.7	chr18	21440199	79729169	0.311907	708	0.0938539	1.09537	55310	0.332236	3	2	1	-5.00143
Hypermutating	Global	86	2.7	chr19	107329	9473128	0.39384	833	0.111481	0.597675	33419	0.213563	2	1	1	-5.09265
Hypermutating	Global	86	2.7	chr19	9519248	15438444	0.398343	344	0.101177	0.539993	23310	0.185852	2	1	1	-5.2234
Hypermutating	Global	86	2.7	chr19	15439128	16228904	0.434543	145	0.0698043	0.662173	3159	0.210406	2	1	1	-5.02878
Hypermutating	Global	86	2.7	chr19	16229063	19751588	0.40246	243	0.106821	0.532973	12515	0.208285	2	1	1	-5.24026
Hypermutating	Global	86	2.7	chr19	19799374	24163431	0.415581	226	0.0963714	0.697044	9418	0.21056	2	1	1	-4.95955
Hypermutating	Global	86	2.7	chr19	27755327	41397766	0.396433	540	0.106239	0.59086	32877	0.201066	2	1	1	-5.1022
Hypermutating	Global	86	2.7	chr19	41397770	44710429	0.433417	302	0.0890197	0.72004	15589	0.205866	2	1	1	-4.98262
Hypermutating	Global	86	2.7	chr19	44846706	54223546	0.401108	959	0.108506	0.573483	39508	0.200199	2	1	1	-5.13471
Hypermutating	Global	86	2.7	chr19	54239871	54866553	0.33979	468	0.112387	0.687112	5092	0.180631	2	1	1	-5.22767
Hypermutating	Global	86	2.7	chr19	54875168	54997108	0.387283	43	0.10761	0.399845	683	0.13076	2	1	1	-5.83968
Hypermutating	Global	86	2.7	chr19	55014450	58599162	0.411341	272	0.0885503	0.634938	16217	0.207625	2	1	1	-5.02015
Hypermutating	Global	86	2.7	chr20	157259	26277629	0.344211	683	0.0873143	1.10849	44771	0.310947	3	2	1	-4.93331
Hypermutating	Global	86	2.7	chr20	28564875	53941560	0.338408	937	0.104652	0.977164	63685	0.283453	3	2	1	-4.96934
Hypermutating	Global	86	2.7	chr20	53966642	64303122	0.336656	315	0.10027	1.09679	24345	0.304408	3	2	1	-4.93807
Hypermutating	Global	86	2.7	chr21	5033966	13051771	0.3251	199	0.129108	0.746273	2443	0.263937	3	2	1	-5.29858
Hypermutating	Global	86	2.7	chr21	13525692	46651618	0.415816	911	0.101419	0.756728	47685	0.224446	2	1	1	-4.93751
Hypermutating	Global	86	2.7	chr22	10685603	12621159	0.319294	87	0.141721	0.762703	838	0.327006	3	2	1	-5.27955
Hypermutating	Global	86	2.7	chr22	15342394	23977493	0.396034	588	0.10231	0.688968	22110	0.233303	2	1	1	-4.96973
Hypermutating	Global	86	2.7	chr22	23989163	24056370	0.128544	9	0.167393	0.727065	257	0.162789	2	2	0	-5.13603
Hypermutating	Global	86	2.7	chr22	24056422	50798635	0.416467	1107	0.085158	0.648674	66090	0.20581	2	1	1	-5.0059
BRCA1-mutant	Biopsy	32	2.9	chr1	13273	633887	0.326879	31	0.091218	1.54471	733	0.609649	6	5	1	-4.97683
BRCA1-mutant	Biopsy	32	2.9	chr1	736829	28693212	0.375331	1397	0.108929	0.715378	64252	0.316495	1	1	0	-4.94378
BRCA1-mutant	Biopsy	32	2.9	chr1	29311773	51813978	0.398578	620	0.0898538	1.23363	58441	0.52649	5	3	2	-4.94069
BRCA1-mutant	Biopsy	32	2.9	chr1	51825312	121382640	0.417042	1128	0.0871871	1.08957	103721	0.432417	4	2	2	-4.94608
BRCA1-mutant	Biopsy	32	2.9	chr1	125064318	143550946	0.29665	9	0.186657	0.830592	226	0.670097	3	3	0	-5.02787
BRCA1-mutant	Biopsy	32	2.9	chr1	143554609	156344836	0.397916	523	0.106511	1.28434	60729	0.540555	5	3	2	-4.93591
BRCA1-mutant	Biopsy	32	2.9	chr1	156377340	181717080	0.427595	832	0.0779876	1.27668	62805	0.510156	5	3	2	-4.9645
BRCA1-mutant	Biopsy	32	2.9	chr1	181732287	204619938	0.287091	475	0.0985283	1.05478	38185	0.424462	3	3	0	-4.9387
BRCA1-mutant	Biopsy	32	2.9	chr1	204944524	226439373	0.366684	511	0.0953087	0.877199	34075	0.393773	2	2	0	-4.98456
BRCA1-mutant	Biopsy	32	2.9	chr1	226639821	248855287	0.349724	724	0.0891658	1.29441	44119	0.495018	5	4	1	-4.94547
BRCA1-mutant	Biopsy	32	2.9	chr2	154452	86842308	0.409772	1623	0.0923005	1.09378	115795	0.48826	4	2	2	-4.94008
BRCA1-mutant	Biopsy	32	2.9	chr2	86858475	87980754	0.30538	41	0.145497	1.07033	1339	0.733313	3	3	0	-4.94937
BRCA1-mutant	Biopsy	32	2.9	chr2	88084565	91443492	0.434914	62	0.080368	1.16474	7111	0.390276	4	2	2	-4.9773
BRCA1-mutant	Biopsy	32	2.9	chr2	91486643	91963698	0.285101	48	0.131872	0.95314	870	0.350109	3	3	0	-4.94576
BRCA1-mutant	Biopsy	32	2.9	chr2	94203230	95944930	0.384312	53	0.105035	1.13336	5429	0.423661	4	3	1	-4.94606
BRCA1-mutant	Biopsy	32	2.9	chr2	95944983	95953986	0.207454	17	0.109162	1.24637	135	0.794768	5	5	0	-4.96728
BRCA1-mutant	Biopsy	32	2.9	chr2	95954026	131264458	0.40521	903	0.0982481	1.16919	56843	0.487827	4	2	2	-4.93376
BRCA1-mutant	Biopsy	32	2.9	chr2	131329374	189843986	0.439294	1076	0.0825031	1.38534	101982	0.488253	6	3	3	-4.99508
BRCA1-mutant	Biopsy	32	2.9	chr2	189923671	241897463	0.402815	1188	0.0903892	1.04573	89052	0.420531	3	2	1	-4.93561
BRCA1-mutant	Biopsy	32	2.9	chr3	197664	75550046	0.415246	1621	0.0877609	0.887021	110649	0.404589	2	1	1	-4.9369
BRCA1-mutant	Biopsy	32	2.9	chr3	75556940	75666069	0.397372	87	0.0910991	1.02091	410	0.316486	3	2	1	-4.93362
BRCA1-mutant	Biopsy	32	2.9	chr3	75666071	75736753	0.329268	55	0.101742	0.509683	164	0.143318	0	0	0	-5.33728
BRCA1-mutant	Biopsy	32	2.9	chr3	75736811	89263283	0.394859	102	0.0834084	1.03142	4221	0.409646	3	2	1	-4.9355
BRCA1-mutant	Biopsy	32	2.9	chr3	93470540	97475522	0.464491	9	0.0622752	1.00077	1288	0.458473	2	1	1	-5.16412
BRCA1-mutant	Biopsy	32	2.9	chr3	97475684	141709022	0.414634	1010	0.0872926	1.13452	76601	0.44909	4	2	2	-4.93654
BRCA1-mutant	Biopsy	32	2.9	chr3	141816716	175755621	0.313771	540	0.0976826	1.8238	47357	0.752053	7	6	1	-5.06123
BRCA1-mutant	Biopsy	32	2.9	chr3	176822588	198120733	0.366571	731	0.0964685	1.28361	41853	0.582924	4	3	1	-4.9608
BRCA1-mutant	Biopsy	32	2.9	chr4	54581	49558206	0.299821	915	0.106297	0.989075	53075	0.424134	3	3	0	-4.93736
BRCA1-mutant	Biopsy	32	2.9	chr4	49558354	49711765	0.129841	9	0.0994183	0.709195	57	0.471231	5	5	0	-6.24567
BRCA1-mutant	Biopsy	32	2.9	chr4	52597597	158278798	0.41742	1480	0.0871968	1.09073	115823	0.425404	4	2	2	-4.94622
BRCA1-mutant	Biopsy	32	2.9	chr4	158593314	190022701	0.326228	392	0.0996854	0.892569	24873	0.381676	2	2	0	-4.94129
BRCA1-mutant	Biopsy	32	2.9	chr4	190026296	190179679	0.29702	9	0.191885	1.19455	157	0.770235	3	3	0	-4.99778
BRCA1-mutant	Biopsy	32	2.9	chr5	161754	23689155	0.34776	414	0.0997013	0.858448	17943	0.343524	2	2	0	-4.94038
BRCA1-mutant	Biopsy	32	2.9	chr5	23689186	45801044	0.426148	330	0.0813998	1.13137	27467	0.428549	4	2	2	-4.95425
BRCA1-mutant	Biopsy	32	2.9	chr5	50399214	176567124	0.336409	1997	0.0971931	0.873135	151013	0.370044	2	2	0	-4.93302
BRCA1-mutant	Biopsy	32	2.9	chr5	176575143	181283260	0.2775	274	0.107906	0.851405	14229	0.372765	3	3	0	-5.01952
BRCA1-mutant	Biopsy	32	2.9	chr6	140219	32519183	0.421004	1807	0.0739766	1.15809	66369	0.461116	4	2	2	-4.9436
BRCA1-mutant	Biopsy	32	2.9	chr6	32519246	32639193	0.303516	316	0.115802	0.986805	627	0.384006	3	3	0	-4.94154
BRCA1-mutant	Biopsy	32	2.9	chr6	32639199	32641729	0.45379	47	0.0508621	1.20663	78	0.405725	4	2	2	-5.0626
BRCA1-mutant	Biopsy	32	2.9	chr6	32641743	32641969	0.154443	15	0.0449527	1.55032	20	0.485631	7	7	0	-5.00616
BRCA1-mutant	Biopsy	32	2.9	chr6	32642029	60499556	0.368106	838	0.094778	1.10842	64082	0.446704	4	3	1	-4.93705
BRCA1-mutant	Biopsy	32	2.9	chr6	61574140	107913634	0.411468	451	0.0944802	1.0155	41564	0.421177	3	2	1	-4.94035
BRCA1-mutant	Biopsy	32	2.9	chr6	108104582	149409710	0.416692	623	0.0803166	1.43773	61264	0.544881	6	3	3	-4.93784
BRCA1-mutant	Biopsy	32	2.9	chr6	149452585	170583760	0.302751	650	0.0883101	1.079	32160	0.437598	3	3	0	-4.94809
BRCA1-mutant	Biopsy	32	2.9	chr7	31273	41967473	0.324871	951	0.10149	0.95451	47077	0.418609	2	2	0	-4.96066
BRCA1-mutant	Biopsy	32	2.9	chr7	41978373	57828150	0.415552	345	0.0987949	1.1646	21378	0.501998	4	2	2	-4.93688
BRCA1-mutant	Biopsy	32	2.9	chr7	63117613	142349215	0.39829	1695	0.092722	1.04952	124227	0.457937	3	2	1	-4.93608
BRCA1-mutant	Biopsy	32	2.9	chr7	142349224	142797554	0.32827	303	0.100622	1.15506	2553	0.437326	5	4	1	-4.9666
BRCA1-mutant	Biopsy	32	2.9	chr7	142801129	159260906	0.420202	455	0.0869911	1.19551	26683	0.483257	4	2	2	-4.94535
BRCA1-mutant	Biopsy	32	2.9	chr8	213249	43366685	0.399881	1027	0.0914377	1.12415	59351	0.495212	4	2	2	-4.93827
BRCA1-mutant	Biopsy	32	2.9	chr8	46579375	73561641	0.406048	349	0.0952288	1.4179	29733	0.61201	6	3	3	-4.93343
BRCA1-mutant	Biopsy	32	2.9	chr8	73870461	138177259	0.338817	889	0.0880556	1.92166	80941	0.767399	7	5	2	-5.05515
BRCA1-mutant	Biopsy	32	2.9	chr8	138178450	145022344	0.288639	370	0.101416	1.30378	16507	0.651596	6	5	1	-4.96914
BRCA1-mutant	Biopsy	32	2.9	chr9	12667	117934	0.260518	11	0.144375	1.18421	262	0.561074	4	4	0	-4.935
BRCA1-mutant	Biopsy	32	2.9	chr9	121206	39447273	0.409691	627	0.0962076	0.864123	46533	0.34208	2	1	1	-4.93353
BRCA1-mutant	Biopsy	32	2.9	chr9	39632063	43244927	0.330035	231	0.115231	0.90571	3422	0.563282	2	2	0	-4.93911
BRCA1-mutant	Biopsy	32	2.9	chr9	61192774	61857230	0.376701	24	0.0849209	1.24456	363	0.822735	4	3	1	-4.9494
BRCA1-mutant	Biopsy	32	2.9	chr9	61857271	67720815	0.343753	161	0.145854	0.947341	3923	0.404671	2	2	0	-4.951
BRCA1-mutant	Biopsy	32	2.9	chr9	67723532	67726036	0.294359	21	0.125491	1.85543	73	0.698759	7	6	1	-5.01378
BRCA1-mutant	Biopsy	32	2.9	chr9	67846676	138217446	0.406517	1646	0.0959903	0.866855	118064	0.461662	2	1	1	-4.93322
BRCA1-mutant	Biopsy	32	2.9	chr10	47876	8566827	0.282891	329	0.0950119	0.903135	10437	0.375894	3	3	0	-4.97093
BRCA1-mutant	Biopsy	32	2.9	chr10	9722421	12653178	0.431247	52	0.0611431	1.39819	3462	0.569723	6	3	3	-4.96756
BRCA1-mutant	Biopsy	32	2.9	chr10	12814058	15671668	0.273813	75	0.0969517	0.977615	4772	0.46734	3	3	0	-4.95787
BRCA1-mutant	Biopsy	32	2.9	chr10	16484841	34347892	0.409765	457	0.0758303	1.16836	25431	0.454109	4	2	2	-4.9336
BRCA1-mutant	Biopsy	32	2.9	chr10	34359407	38718297	0.295696	35	0.134854	1.06495	4244	0.393965	3	3	0	-4.93922
BRCA1-mutant	Biopsy	32	2.9	chr10	42149117	48175933	0.366531	189	0.116685	1.01207	11749	0.401408	4	3	1	-4.97465
BRCA1-mutant	Biopsy	32	2.9	chr10	48180858	69022836	0.433252	342	0.0770013	1.14352	24485	0.454695	4	2	2	-4.97209
BRCA1-mutant	Biopsy	32	2.9	chr10	69023319	86923365	0.403378	366	0.0889477	0.883333	24699	0.39773	2	1	1	-4.93436
BRCA1-mutant	Biopsy	32	2.9	chr10	86942633	122284114	0.342816	941	0.0986991	0.796132	60392	0.32044	2	2	0	-4.95572
BRCA1-mutant	Biopsy	32	2.9	chr10	122286372	133626807	0.364243	368	0.0904725	1.2235	19946	0.461798	4	3	1	-4.94317
BRCA1-mutant	Biopsy	32	2.9	chr11	168842	1095004	0.330647	195	0.100302	0.680303	5109	0.283884	2	2	0	-5.08274
BRCA1-mutant	Biopsy	32	2.9	chr11	1095012	1099661	0.283632	26	0.144013	0.20186	177	0.0761099	0	0	0	-7.71551
BRCA1-mutant	Biopsy	32	2.9	chr11	1099802	11936670	0.330519	603	0.0925706	0.872556	31570	0.347852	2	2	0	-4.93569
BRCA1-mutant	Biopsy	32	2.9	chr11	11947867	50422246	0.429986	733	0.0888622	1.1523	62304	0.478362	4	2	2	-4.96263
BRCA1-mutant	Biopsy	32	2.9	chr11	54591643	56701244	0.370392	152	0.0845571	1.20796	7515	0.360379	4	3	1	-4.93802
BRCA1-mutant	Biopsy	32	2.9	chr11	56701341	134382227	0.40941	2136	0.0867431	1.01522	179503	0.427445	3	2	1	-4.93787
BRCA1-mutant	Biopsy	32	2.9	chr12	12026	37631	0.289753	28	0.10539	1.85119	455	0.577469	7	6	1	-5.00421
BRCA1-mutant	Biopsy	32	2.9	chr12	54784	8994973	0.400287	535	0.0896199	1.13548	33064	0.453993	4	2	2	-4.93688
BRCA1-mutant	Biopsy	32	2.9	chr12	9008811	11186414	0.386032	362	0.0845941	1.31609	9931	0.481723	6	4	2	-4.95047
BRCA1-mutant	Biopsy	32	2.9	chr12	11267541	11353959	0.369525	18	0.0914182	3.37993	1001	1.34395	7	5	2	-6.08907
BRCA1-mutant	Biopsy	32	2.9	chr12	11354140	34165416	0.423522	495	0.086438	1.35584	39007	0.714847	6	3	3	-4.9554
BRCA1-mutant	Biopsy	32	2.9	chr12	38532786	45896165	0.447966	84	0.0517201	1.21601	13715	0.456959	4	2	2	-5.03531
BRCA1-mutant	Biopsy	32	2.9	chr12	45923221	133234117	0.305324	2256	0.095649	0.921616	178487	0.391359	3	3	0	-4.96409
BRCA1-mutant	Biopsy	32	2.9	chr13	18173177	21216638	0.378385	178	0.105197	1.04021	6443	0.427612	4	3	1	-4.96291
BRCA1-mutant	Biopsy	32	2.9	chr13	21260458	21261477	0.195497	13	0.0577497	0.721001	34	0.207574	4	4	0	-5.64668
BRCA1-mutant	Biopsy	32	2.9	chr13	21293441	57173506	0.422526	687	0.0829342	1.21343	50242	0.479626	4	2	2	-4.95221
BRCA1-mutant	Biopsy	32	2.9	chr13	57315969	114299067	0.30541	546	0.0969955	1.10471	37538	0.42077	3	3	0	-4.95997
BRCA1-mutant	Biopsy	32	2.9	chr14	18334019	21569774	0.335879	309	0.0948512	1.39319	14634	0.56641	5	4	1	-4.94614
BRCA1-mutant	Biopsy	32	2.9	chr14	21569994	106802973	0.401337	2356	0.0914135	1.05827	138741	0.456822	3	2	1	-4.93741
BRCA1-mutant	Biopsy	32	2.9	chr15	19881362	24676624	0.346333	229	0.122	1.44237	9086	0.740274	7	5	2	-4.96286
BRCA1-mutant	Biopsy	32	2.9	chr15	24677083	71812601	0.416621	1270	0.0893008	0.902907	92068	0.377765	2	1	1	-4.94026
BRCA1-mutant	Biopsy	32	2.9	chr15	71994355	101976289	0.340018	1189	0.0956897	1.18479	77592	0.52552	5	4	1	-4.95282
BRCA1-mutant	Biopsy	32	2.9	chr16	14458	34574002	0.397002	1421	0.102036	0.834893	95817	0.376255	2	1	1	-4.94489
BRCA1-mutant	Biopsy	32	2.9	chr16	34576513	35447880	0.325282	11	0.19745	1.04455	537	0.426002	3	3	0	-4.99748
BRCA1-mutant	Biopsy	32	2.9	chr16	46388823	46401482	0	10	0	0.0108818	47	0.00753518	7	7	0	-15.6599
BRCA1-mutant	Biopsy	32	2.9	chr16	46663186	90167682	0.415726	1418	0.0951368	0.758713	86004	0.323782	1	1	0	-4.98227
BRCA1-mutant	Biopsy	32	2.9	chr17	116272	164114	0.189195	12	0.1385	1.66317	138	1.35326	7	7	0	-4.94035
BRCA1-mutant	Biopsy	32	2.9	chr17	164217	11652673	0.254534	772	0.0928299	0.993312	59650	0.414325	4	4	0	-4.98704
BRCA1-mutant	Biopsy	32	2.9	chr17	11653156	22704445	0.339171	630	0.116694	0.788231	26443	0.362488	2	2	0	-4.95876
BRCA1-mutant	Biopsy	32	2.9	chr17	26604082	83085102	0.300514	2201	0.101073	0.812037	174337	0.346232	2	2	0	-5.02585
BRCA1-mutant	Biopsy	32	2.9	chr18	47974	84200	0.365354	10	0.0702279	1.00783	104	0.293187	4	3	1	-4.97787
BRCA1-mutant	Biopsy	32	2.9	chr18	84841	110238	0.104103	9	0.188345	0.46317	65	0.690511	5	5	0	-7.59763
BRCA1-mutant	Biopsy	32	2.9	chr18	112176	112393	0.255157	14	0.111022	1.10967	41	0.310546	4	4	0	-4.93708
BRCA1-mutant	Biopsy	32	2.9	chr18	166819	15005737	0.414325	468	0.0965429	0.826678	20358	0.32292	2	1	1	-4.94307
BRCA1-mutant	Biopsy	32	2.9	chr18	20979714	80135800	0.429236	720	0.0800337	0.847833	51384	0.337483	2	1	1	-4.96291
BRCA1-mutant	Biopsy	32	2.9	chr19	282875	3749973	0.312636	399	0.119044	0.624109	11705	0.306349	2	2	0	-5.22983
BRCA1-mutant	Biopsy	32	2.9	chr19	3750617	18919802	0.399608	1362	0.0934806	0.732747	68795	0.309083	1	1	0	-4.94146
BRCA1-mutant	Biopsy	32	2.9	chr19	18921828	24162966	0.401167	288	0.0899725	0.868593	15533	0.358624	2	1	1	-4.93563
BRCA1-mutant	Biopsy	32	2.9	chr19	27755327	43303488	0.404514	838	0.0902985	0.80057	49717	0.350516	2	1	1	-4.95207
BRCA1-mutant	Biopsy	32	2.9	chr19	43331459	51414481	0.408814	759	0.10429	0.654715	34562	0.30499	0	0	0	-4.95538
BRCA1-mutant	Biopsy	32	2.9	chr19	51414858	54220765	0.413679	400	0.0892317	0.797937	18114	0.277349	2	1	1	-4.95501
BRCA1-mutant	Biopsy	32	2.9	chr19	54220943	54778819	0.330628	307	0.0993451	0.881319	4898	0.335813	2	2	0	-4.93576
BRCA1-mutant	Biopsy	32	2.9	chr19	54778873	58599162	0.414289	435	0.0873544	0.822192	22356	0.320946	2	1	1	-4.94457
BRCA1-mutant	Biopsy	32	2.9	chr20	96321	5954739	0.327173	264	0.0862489	1.01301	18293	0.410151	2	2	0	-4.99079
BRCA1-mutant	Biopsy	32	2.9	chr20	6084063	26091633	0.398079	368	0.0764477	1.06176	26932	0.478415	3	2	1	-4.93837
BRCA1-mutant	Biopsy	32	2.9	chr20	28564778	30895525	0.325102	206	0.126641	1.00318	1929	0.46275	2	2	0	-4.98697
BRCA1-mutant	Biopsy	32	2.9	chr20	31259408	51790623	0.395472	797	0.0914876	0.873797	61286	0.376087	2	1	1	-4.94193
BRCA1-mutant	Biopsy	32	2.9	chr20	51790963	64303122	0.37604	441	0.0978146	1.25697	30295	0.601512	4	3	1	-4.95272
BRCA1-mutant	Biopsy	32	2.9	chr21	5034010	13052006	0.299639	236	0.151658	1.19747	3054	1.29187	3	3	0	-5.00139
BRCA1-mutant	Biopsy	32	2.9	chr21	13372897	13909692	0.366644	19	0.105394	1.22195	1040	0.487308	4	3	1	-4.94152
BRCA1-mutant	Biopsy	32	2.9	chr21	13916727	46554669	0.424373	747	0.0781857	0.962977	57004	0.406343	2	1	1	-4.97201
BRCA1-mutant	Biopsy	32	2.9	chr22	10678964	12624454	0.372578	95	0.109934	0.990202	943	0.38602	3	2	1	-4.98034
BRCA1-mutant	Biopsy	32	2.9	chr22	15528564	16137304	0.343357	56	0.120824	1.35051	1430	0.541732	5	4	1	-4.94131
BRCA1-mutant	Biopsy	32	2.9	chr22	16139350	31879866	0.412632	983	0.0925381	0.885693	54204	0.394256	2	1	1	-4.93485
BRCA1-mutant	Biopsy	32	2.9	chr22	31905784	36813933	0.330742	179	0.091185	1.04968	9931	0.396325	2	2	0	-5.01484
BRCA1-mutant	Biopsy	32	2.9	chr22	36867576	50754799	0.272357	702	0.0965516	0.841559	45738	0.364217	3	3	0	-5.04034
BRCA1-mutant	Local	34	3.1	chr1	13273	17079421	0.368695	930	0.107089	0.71803	36347	0.34645	1	1	0	-4.94737
BRCA1-mutant	Local	34	3.1	chr1	17079454	29311773	0.409664	497	0.0956768	0.738762	27814	0.316408	2	1	1	-4.97433
BRCA1-mutant	Local	34	3.1	chr1	29852423	42040710	0.377773	310	0.102913	1.24185	30942	0.559733	4	3	1	-4.96363
BRCA1-mutant	Local	34	3.1	chr1	42041185	121382640	0.414302	1406	0.0891606	1.08341	118992	0.434929	4	2	2	-4.93964
BRCA1-mutant	Local	34	3.1	chr1	125064318	143605386	0.365429	9	0.232375	1.18245	638	0.561337	4	3	1	-4.93812
BRCA1-mutant	Local	34	3.1	chr1	143605511	146164764	0.31525	37	0.136737	1.11427	6275	0.443503	5	4	1	-4.98631
BRCA1-mutant	Local	34	3.1	chr1	146578081	180834829	0.416819	1282	0.0859629	1.27249	107434	0.511412	5	3	2	-4.94245
BRCA1-mutant	Local	34	3.1	chr1	180928433	204944524	0.296425	477	0.104107	1.03485	36400	0.426277	3	3	0	-4.95101
BRCA1-mutant	Local	34	3.1	chr1	204944624	220625871	0.352026	365	0.095224	0.831191	22217	0.353599	2	2	0	-4.96764
BRCA1-mutant	Local	34	3.1	chr1	220631109	248855287	0.389508	830	0.0867323	1.14148	48714	0.53502	4	2	2	-4.95306
BRCA1-mutant	Local	34	3.1	chr2	233316	90309484	0.402171	1678	0.0941607	1.10683	117231	0.49676	4	2	2	-4.93574
BRCA1-mutant	Local	34	3.1	chr2	90395629	91963698	0.25559	54	0.122875	0.908426	876	0.35564	3	3	0	-4.99067
BRCA1-mutant	Local	34	3.1	chr2	94203230	97511190	0.362584	232	0.108418	1.04854	12013	0.422923	4	3	1	-4.94657
BRCA1-mutant	Local	34	3.1	chr2	97547347	136202458	0.415721	851	0.0938728	1.18061	53877	0.497032	4	2	2	-4.94164
BRCA1-mutant	Local	34	3.1	chr2	136202913	189923983	0.435037	941	0.0799483	1.35877	83966	0.490904	6	3	3	-4.98147
BRCA1-mutant	Local	34	3.1	chr2	190205017	241897463	0.407899	1157	0.0823344	1.02937	83171	0.407677	3	2	1	-4.94226
BRCA1-mutant	Local	34	3.1	chr3	60261	75666069	0.403858	1698	0.0888714	0.958023	109251	0.424711	3	2	1	-4.93635
BRCA1-mutant	Local	34	3.1	chr3	75666071	75731922	0.30498	47	0.095156	0.514766	142	0.167136	1	1	0	-5.49692
BRCA1-mutant	Local	34	3.1	chr3	75736657	88318756	0.413118	110	0.0812611	0.954482	3560	0.416949	3	2	1	-4.94743
BRCA1-mutant	Local	34	3.1	chr3	93470424	97475398	0.388213	9	0.189366	0.977153	1242	0.552581	3	2	1	-4.94009
BRCA1-mutant	Local	34	3.1	chr3	97475473	136082367	0.416203	892	0.0826478	1.08781	62453	0.415936	4	2	2	-4.9406
BRCA1-mutant	Local	34	3.1	chr3	136221199	175576232	0.310572	628	0.0943502	1.75352	51647	0.741118	6	5	1	-5.0518
BRCA1-mutant	Local	34	3.1	chr3	176822588	198120733	0.36013	736	0.103947	1.30266	39706	0.58837	4	3	1	-4.98355
BRCA1-mutant	Local	34	3.1	chr4	54581	49552596	0.318376	893	0.103124	0.914544	48141	0.393	2	2	0	-4.95474
BRCA1-mutant	Local	34	3.1	chr4	49552811	49709464	0.298946	9	0.21927	0.633757	68	0.520314	2	2	0	-5.17187
BRCA1-mutant	Local	34	3.1	chr4	52597597	158278230	0.42382	1434	0.0844617	0.979725	101168	0.398479	3	2	1	-4.96988
BRCA1-mutant	Local	34	3.1	chr4	158278262	190022648	0.326419	381	0.104038	0.857453	22452	0.340771	2	2	0	-4.93388
BRCA1-mutant	Local	34	3.1	chr4	190022671	190179547	0.347641	9	0.209314	1.12403	182	0.5713	4	3	1	-4.95226
BRCA1-mutant	Local	34	3.1	chr5	161754	5146087	0.40243	197	0.0858765	1.00324	5323	0.432607	3	2	1	-4.93444
BRCA1-mutant	Local	34	3.1	chr5	5146264	45645736	0.430733	557	0.0855794	1.1262	39118	0.451152	4	2	2	-4.96465
BRCA1-mutant	Local	34	3.1	chr5	49601562	181283260	0.32315	2257	0.0968275	0.899368	157922	0.377759	2	2	0	-4.94466
BRCA1-mutant	Local	34	3.1	chr6	140219	26368951	0.414486	536	0.0936355	1.08023	28902	0.470234	4	2	2	-4.94039
BRCA1-mutant	Local	34	3.1	chr6	26370246	31269686	0.431093	756	0.0706333	1.20986	21631	0.448904	4	2	2	-4.97712
BRCA1-mutant	Local	34	3.1	chr6	31269786	31276244	0.332979	92	0.0889286	1.29075	229	0.451187	5	4	1	-4.93438
BRCA1-mutant	Local	34	3.1	chr6	31276374	32443796	0.434919	361	0.07548	1.13964	12027	0.460375	4	2	2	-4.97731
BRCA1-mutant	Local	34	3.1	chr6	32459795	32584400	0.327157	283	0.125518	1.00851	550	0.377387	2	2	0	-5.00971
BRCA1-mutant	Local	34	3.1	chr6	32589539	32589929	0.293782	19	0.13845	0.457755	29	0.113449	0	0	0	-5.71464
BRCA1-mutant	Local	34	3.1	chr6	32637314	60499556	0.402091	948	0.0892111	1.14534	61827	0.47955	4	2	2	-4.93536
BRCA1-mutant	Local	34	3.1	chr6	61574140	108104582	0.409825	450	0.085869	0.986262	38026	0.395233	3	2	1	-4.94003
BRCA1-mutant	Local	34	3.1	chr6	108663296	150064750	0.409879	671	0.0890625	1.38747	56974	0.531609	6	3	3	-4.93421
BRCA1-mutant	Local	34	3.1	chr6	150064841	170583760	0.293534	569	0.0959765	1.0998	28237	0.437115	3	3	0	-4.96953
BRCA1-mutant	Local	34	3.1	chr7	31273	39833948	0.325242	922	0.103716	0.953699	43316	0.434468	2	2	0	-4.97014
BRCA1-mutant	Local	34	3.1	chr7	40093445	57828150	0.405382	349	0.08161	1.11031	20499	0.494876	4	2	2	-4.93395
BRCA1-mutant	Local	34	3.1	chr7	63117392	142349132	0.399115	1641	0.0909491	1.03323	114762	0.446813	3	2	1	-4.93829
BRCA1-mutant	Local	34	3.1	chr7	142349205	142773518	0.33535	257	0.10263	1.14693	2225	0.370698	5	4	1	-4.96095
BRCA1-mutant	Local	34	3.1	chr7	142773528	159260906	0.416589	507	0.0983616	1.20422	25781	0.510408	4	2	2	-4.9477
BRCA1-mutant	Local	34	3.1	chr8	213249	43539924	0.407215	1025	0.0975255	1.09523	55203	0.471412	4	2	2	-4.93518
BRCA1-mutant	Local	34	3.1	chr8	46579375	74612938	0.426723	362	0.0810401	1.45871	29113	0.637251	6	3	3	-4.95679
BRCA1-mutant	Local	34	3.1	chr8	74702379	143275309	0.356759	1010	0.0903072	1.97726	82043	0.817777	7	5	2	-5.06588
BRCA1-mutant	Local	34	3.1	chr8	143275822	145022344	0.371744	215	0.0936979	1.34427	10237	0.655074	6	4	2	-4.9484
BRCA1-mutant	Local	34	3.1	chr9	12667	40929194	0.391013	669	0.0961285	0.950155	46691	0.380228	3	2	1	-4.94
BRCA1-mutant	Local	34	3.1	chr9	40992190	40992651	0.131273	12	0.149787	0.650631	25	0.263183	5	5	0	-6.28484
BRCA1-mutant	Local	34	3.1	chr9	40993118	43245081	0.337859	182	0.119313	0.96574	2649	0.772031	2	2	0	-4.98315
BRCA1-mutant	Local	34	3.1	chr9	61192774	68303731	0.342851	226	0.125148	1.07504	4871	0.63772	4	3	1	-4.96953
BRCA1-mutant	Local	34	3.1	chr9	68303789	138217446	0.405654	1619	0.0941482	0.868419	111766	0.466333	2	1	1	-4.93543
BRCA1-mutant	Local	34	3.1	chr10	47876	11257644	0.261833	334	0.085716	0.986384	10516	0.402937	3	3	0	-4.95742
BRCA1-mutant	Local	34	3.1	chr10	11257772	12250455	0.425685	46	0.0555652	1.37852	2885	0.610685	6	3	3	-4.95398
BRCA1-mutant	Local	34	3.1	chr10	12553148	16484841	0.267953	81	0.091284	0.946399	5028	0.433516	3	3	0	-4.94886
BRCA1-mutant	Local	34	3.1	chr10	16505059	34347892	0.414091	446	0.0863991	1.14	23222	0.471123	4	2	2	-4.93565
BRCA1-mutant	Local	34	3.1	chr10	34359407	38718297	0.277302	37	0.158175	1.03185	3818	0.388384	3	3	0	-4.93936
BRCA1-mutant	Local	34	3.1	chr10	42149117	86957397	0.403588	899	0.0924206	1.00735	57184	0.429656	3	2	1	-4.93538
BRCA1-mutant	Local	34	3.1	chr10	86959812	122329210	0.336226	916	0.0984824	0.791589	56519	0.332826	2	2	0	-4.94626
BRCA1-mutant	Local	34	3.1	chr10	122329521	133626807	0.304495	360	0.0976586	1.12257	17924	0.406421	3	3	0	-5.00334
BRCA1-mutant	Local	34	3.1	chr11	168842	1095012	0.331048	199	0.107871	0.703073	5077	0.323956	2	2	0	-5.011
BRCA1-mutant	Local	34	3.1	chr11	1096054	1099661	0.241472	25	0.115396	0.205699	149	0.0755822	0	0	0	-8.00125
BRCA1-mutant	Local	34	3.1	chr11	1099802	11936670	0.338601	604	0.0986385	0.863803	29955	0.343012	2	2	0	-4.94112
BRCA1-mutant	Local	34	3.1	chr11	11947867	50422246	0.419579	728	0.0907642	1.20344	59483	0.533484	4	2	2	-4.95122
BRCA1-mutant	Local	34	3.1	chr11	54591643	56701244	0.366212	148	0.0850598	1.12928	6501	0.318062	4	3	1	-4.933
BRCA1-mutant	Local	34	3.1	chr11	56701341	134382227	0.412819	2118	0.0868078	1.0002	168949	0.453504	3	2	1	-4.94497
BRCA1-mutant	Local	34	3.1	chr12	12026	165673	0.324532	36	0.119754	1.84185	719	1.04231	7	5	2	-5.06038
BRCA1-mutant	Local	34	3.1	chr12	165899	6479806	0.328008	259	0.0932715	1.04993	15297	0.445629	5	4	1	-5.0202
BRCA1-mutant	Local	34	3.1	chr12	6480005	7932951	0.408987	159	0.0676152	1.02896	10410	0.406358	3	2	1	-4.94341
BRCA1-mutant	Local	34	3.1	chr12	8081375	11048684	0.374142	380	0.0990397	1.24368	12430	0.472991	4	3	1	-4.95979
BRCA1-mutant	Local	34	3.1	chr12	11048811	34165416	0.415265	585	0.0875501	1.42329	36884	0.837227	6	3	3	-4.93648
BRCA1-mutant	Local	34	3.1	chr12	38532786	45896165	0.444529	81	0.0575978	1.1645	11978	0.437727	4	2	2	-5.01559
BRCA1-mutant	Local	34	3.1	chr12	45923221	133234117	0.301181	2245	0.0967352	0.928126	168753	0.405427	3	3	0	-4.9635
BRCA1-mutant	Local	34	3.1	chr13	18173200	21261375	0.381095	169	0.103984	1.02873	5983	0.411523	3	2	1	-4.95647
BRCA1-mutant	Local	34	3.1	chr13	21261397	21261477	0.130301	9	0.0886507	1.27247	11	0.150447	7	7	0	-5.16881
BRCA1-mutant	Local	34	3.1	chr13	21293441	42070569	0.412955	481	0.0887343	1.32179	31120	0.560229	5	3	2	-4.94105
BRCA1-mutant	Local	34	3.1	chr13	42071222	75760682	0.396811	270	0.0919324	1.08161	20886	0.444967	4	2	2	-4.94447
BRCA1-mutant	Local	34	3.1	chr13	75804601	114299067	0.315923	465	0.0998115	1.10265	29910	0.426911	5	4	1	-4.99205
BRCA1-mutant	Local	34	3.1	chr14	18334019	19733402	0.32478	110	0.130738	1.28616	2979	0.511151	5	4	1	-4.93439
BRCA1-mutant	Local	34	3.1	chr14	19747289	105641848	0.425266	2173	0.0822681	1.13281	138495	0.5161	4	2	2	-4.95146
BRCA1-mutant	Local	34	3.1	chr14	105643084	105699868	0.27383	25	0.10832	1.1828	451	0.34612	4	4	0	-4.98205
BRCA1-mutant	Local	34	3.1	chr14	105707471	106802973	0.393267	363	0.101934	1.12228	7007	0.388451	4	2	2	-4.94553
BRCA1-mutant	Local	34	3.1	chr15	19881362	20358032	0.310782	43	0.15031	0.874316	776	0.435715	2	2	0	-4.95416
BRCA1-mutant	Local	34	3.1	chr15	20438632	71215425	0.394505	1475	0.0941323	1.05604	99315	0.472636	3	2	1	-4.94556
BRCA1-mutant	Local	34	3.1	chr15	71745271	101976289	0.322665	1208	0.096998	1.28739	79027	0.526514	5	4	1	-4.93581
BRCA1-mutant	Local	34	3.1	chr16	14458	35447880	0.387723	1418	0.101121	0.856658	93811	0.393362	2	1	1	-4.95749
BRCA1-mutant	Local	34	3.1	chr16	46388823	46401545	0	15	0	0.00965019	57	0.0063848	7	7	0	-15.6473
BRCA1-mutant	Local	34	3.1	chr16	46663186	90167682	0.414817	1411	0.0903428	0.764826	82364	0.326079	2	1	1	-4.95836
BRCA1-mutant	Local	34	3.1	chr17	116272	11742384	0.25744	774	0.0881735	0.963289	57116	0.394444	3	3	0	-4.97039
BRCA1-mutant	Local	34	3.1	chr17	11745015	21296942	0.333819	358	0.117545	0.777049	23448	0.360458	2	2	0	-4.95059
BRCA1-mutant	Local	34	3.1	chr17	21298079	21415600	0.41367	114	0.0855367	0.800891	389	0.218324	2	1	1	-4.94125
BRCA1-mutant	Local	34	3.1	chr17	21415606	21655841	0.176842	37	0.0960895	0.96569	240	0.368081	5	5	0	-5.21509
BRCA1-mutant	Local	34	3.1	chr17	21655962	22409941	0.344612	107	0.129366	0.874229	799	0.49187	2	2	0	-4.95263
BRCA1-mutant	Local	34	3.1	chr17	26981761	83085102	0.321295	2168	0.103217	0.761583	161539	0.324193	2	2	0	-4.96007
BRCA1-mutant	Local	34	3.1	chr18	47974	84841	0.365534	14	0.0756148	1.02178	128	0.324754	4	3	1	-4.95673
BRCA1-mutant	Local	34	3.1	chr18	108052	112176	0	13	0	0.0477834	26	0.213079	7	7	0	-13.5328
BRCA1-mutant	Local	34	3.1	chr18	112179	15005737	0.413444	470	0.0970402	0.818249	19330	0.335058	2	1	1	-4.93699
BRCA1-mutant	Local	34	3.1	chr18	20979714	80135800	0.425338	704	0.0803014	0.844736	47759	0.35334	2	1	1	-4.9516
BRCA1-mutant	Local	34	3.1	chr19	282875	18568569	0.338352	1731	0.108655	0.65315	74512	0.288822	1	1	0	-5.06276
BRCA1-mutant	Local	34	3.1	chr19	18573753	24162966	0.397043	309	0.0905714	0.835357	15822	0.360545	2	1	1	-4.93995
BRCA1-mutant	Local	34	3.1	chr19	27755327	34463968	0.406406	91	0.0855835	0.782757	6251	0.463358	2	1	1	-4.94601
BRCA1-mutant	Local	34	3.1	chr19	34490286	35384134	0.307633	92	0.103423	1.10591	3863	0.458615	3	3	0	-5.00357
BRCA1-mutant	Local	34	3.1	chr19	35450346	42655352	0.400484	527	0.0974516	0.733659	32580	0.331372	1	1	0	-4.95624
BRCA1-mutant	Local	34	3.1	chr19	42739065	43416460	0.444104	141	0.0815222	1.0007	4842	0.329818	4	2	2	-5.04612
BRCA1-mutant	Local	34	3.1	chr19	43462995	54239180	0.409978	1153	0.0952945	0.730598	51250	0.31624	1	1	0	-4.9801
BRCA1-mutant	Local	34	3.1	chr19	54239871	54763745	0.341059	285	0.0950937	0.870238	4313	0.33765	2	2	0	-4.9456
BRCA1-mutant	Local	34	3.1	chr19	54763754	58599162	0.417644	439	0.0958567	0.807745	20952	0.318361	2	1	1	-4.94315
BRCA1-mutant	Local	34	3.1	chr20	96321	26091633	0.371136	642	0.0882397	1.07967	44435	0.466641	4	3	1	-4.93959
BRCA1-mutant	Local	34	3.1	chr20	28564778	31285311	0.332232	215	0.133005	1.00124	1996	0.445871	2	2	0	-5.00472
BRCA1-mutant	Local	34	3.1	chr20	31286154	49949528	0.393279	721	0.0887227	0.879706	55698	0.35445	2	1	1	-4.94991
BRCA1-mutant	Local	34	3.1	chr20	49983012	57408017	0.318312	145	0.0849946	1.23533	9851	0.604714	5	4	1	-4.94203
BRCA1-mutant	Local	34	3.1	chr20	57489043	64303122	0.423788	372	0.0975636	1.57002	25972	0.913318	7	4	3	-4.9514
BRCA1-mutant	Local	34	3.1	chr21	5034010	9811126	0.302012	56	0.148932	0.860076	771	1.43352	2	2	0	-4.97447
BRCA1-mutant	Local	34	3.1	chr21	9812407	10057266	0.262557	78	0.156563	2.20899	531	1.93095	7	6	1	-5.21533
BRCA1-mutant	Local	34	3.1	chr21	10270076	13052006	0.349684	83	0.143742	1.10544	1481	0.463787	4	3	1	-4.94915
BRCA1-mutant	Local	34	3.1	chr21	13372897	13917749	0.330741	27	0.075962	1.14215	987	0.461309	5	4	1	-4.96087
BRCA1-mutant	Local	34	3.1	chr21	13917981	43032407	0.421609	492	0.0830656	0.940702	39980	0.415024	3	2	1	-4.96879
BRCA1-mutant	Local	34	3.1	chr21	43159738	43741458	0.221316	11	0.147072	0.831064	678	0.316121	4	4	0	-5.18847
BRCA1-mutant	Local	34	3.1	chr21	43741470	46554669	0.427106	248	0.0743831	1.08068	13126	0.435323	4	2	2	-4.96005
BRCA1-mutant	Local	34	3.1	chr22	10678964	12630720	0.360559	91	0.123545	0.969831	928	0.395889	4	3	1	-4.98934
BRCA1-mutant	Local	34	3.1	chr22	15528564	36761121	0.399255	1196	0.0977642	0.882239	61850	0.389184	2	1	1	-4.94235
BRCA1-mutant	Local	34	3.1	chr22	36761196	50754799	0.30481	701	0.102121	0.780141	43074	0.334306	2	2	0	-4.9794
BRCA1-mutant	Global	43	3.3	chr1	13273	633209	0.342808	26	0.122947	1.63653	759	0.771078	7	5	2	-4.93329
BRCA1-mutant	Global	43	3.3	chr1	633420	30715469	0.362649	1374	0.119084	0.648	60904	0.318414	1	1	0	-4.9418
BRCA1-mutant	Global	43	3.3	chr1	30716054	39763944	0.319664	238	0.0963466	1.35498	26932	0.640421	5	4	1	-4.95545
BRCA1-mutant	Global	43	3.3	chr1	39769605	43198547	0.420896	141	0.0742277	1.2661	8468	0.528016	5	3	2	-4.95572
BRCA1-mutant	Global	43	3.3	chr1	43198855	121382653	0.409234	1335	0.0947588	1.07816	116577	0.443183	4	2	2	-4.93621
BRCA1-mutant	Global	43	3.3	chr1	125064318	146758067	0.324253	55	0.155561	1.12753	7892	0.445419	4	3	1	-4.96107
BRCA1-mutant	Global	43	3.3	chr1	146764762	180917674	0.412914	1279	0.0935982	1.32267	109290	0.572466	5	3	2	-4.94253
BRCA1-mutant	Global	43	3.3	chr1	180964362	204619938	0.229344	470	0.0962888	0.993325	35723	0.412268	3	3	0	-4.93979
BRCA1-mutant	Global	43	3.3	chr1	204944524	222531928	0.293986	377	0.0984957	0.763705	22619	0.346109	2	2	0	-4.93915
BRCA1-mutant	Global	43	3.3	chr1	222539866	248855287	0.358284	820	0.0914479	1.18206	48807	0.504157	4	3	1	-4.94973
BRCA1-mutant	Global	43	3.3	chr2	154452	90309484	0.395754	1668	0.0955189	1.08039	117130	0.47222	4	2	2	-4.94427
BRCA1-mutant	Global	43	3.3	chr2	90382688	91963698	0.265778	53	0.134117	0.927034	905	0.370235	3	3	0	-4.99047
BRCA1-mutant	Global	43	3.3	chr2	94203230	97241501	0.357601	235	0.101184	1.07712	12085	0.410414	4	3	1	-4.94448
BRCA1-mutant	Global	43	3.3	chr2	97354835	136920307	0.410028	856	0.100105	1.19572	55196	0.484805	4	2	2	-4.94423
BRCA1-mutant	Global	43	3.3	chr2	137451061	189923983	0.434165	946	0.0845002	1.41662	86847	0.500529	6	3	3	-4.9763
BRCA1-mutant	Global	43	3.3	chr2	190205017	241897463	0.388089	1139	0.0968613	1.01466	83261	0.407513	3	2	1	-4.94421
BRCA1-mutant	Global	43	3.3	chr3	60261	75550046	0.411033	1560	0.0859514	0.835087	102415	0.390302	2	1	1	-4.94415
BRCA1-mutant	Global	43	3.3	chr3	75556940	75665948	0.398724	83	0.109077	0.944939	381	0.31812	3	2	1	-4.93613
BRCA1-mutant	Global	43	3.3	chr3	75666048	75736753	0.307459	57	0.101958	0.49828	152	0.133933	1	1	0	-5.18103
BRCA1-mutant	Global	43	3.3	chr3	75736811	89263283	0.420794	102	0.0797201	0.919364	3724	0.434756	3	2	1	-4.9864
BRCA1-mutant	Global	43	3.3	chr3	93470540	97481101	0.391769	9	0.208296	0.98083	1245	0.422424	3	2	1	-4.93549
BRCA1-mutant	Global	43	3.3	chr3	97481264	136261831	0.411426	885	0.0818419	1.0793	63319	0.421642	4	2	2	-4.93673
BRCA1-mutant	Global	43	3.3	chr3	137765652	149369927	0.325171	195	0.0982181	1.65391	17557	0.66902	7	5	2	-4.9496
BRCA1-mutant	Global	43	3.3	chr3	149375451	175576232	0.272767	440	0.0930605	2.14244	37124	0.833622	7	6	1	-5.17191
BRCA1-mutant	Global	43	3.3	chr3	176822588	198120733	0.366396	727	0.104076	1.33376	40452	0.570665	6	4	2	-4.95433
BRCA1-mutant	Global	43	3.3	chr4	54581	49618403	0.254608	891	0.108677	0.884969	47680	0.40182	3	3	0	-4.96772
BRCA1-mutant	Global	43	3.3	chr4	49618492	49711745	0.147075	9	0.180922	0.115503	24	0.238134	3	3	0	-9.91058
BRCA1-mutant	Global	43	3.3	chr4	52597597	82129595	0.431295	571	0.0841204	1.20718	36883	0.504533	4	2	2	-4.98042
BRCA1-mutant	Global	43	3.3	chr4	82581380	158155527	0.419267	849	0.0860934	0.917256	66191	0.398662	3	2	1	-4.98163
BRCA1-mutant	Global	43	3.3	chr4	158253280	190109201	0.28062	383	0.103316	0.795663	21949	0.318238	2	2	0	-4.93487
BRCA1-mutant	Global	43	3.3	chr5	161754	5146087	0.390802	194	0.0924766	0.953573	5272	0.397893	3	2	1	-4.93305
BRCA1-mutant	Global	43	3.3	chr5	5146264	45801044	0.428493	555	0.0793549	1.12337	39558	0.447137	4	2	2	-4.95887
BRCA1-mutant	Global	43	3.3	chr5	49601573	52788531	0.365339	9	0.2079	1.25469	1259	0.588974	4	3	1	-4.98758
BRCA1-mutant	Global	43	3.3	chr5	52897456	67095859	0.267651	237	0.097618	0.801118	13796	0.311149	2	2	0	-4.95234
BRCA1-mutant	Global	43	3.3	chr5	68159866	73051263	0.441626	51	0.0806526	1.05756	5989	0.513792	4	2	2	-5.00856
BRCA1-mutant	Global	43	3.3	chr5	73051396	181283260	0.263877	1912	0.103161	0.817063	130726	0.340223	2	2	0	-4.96424
BRCA1-mutant	Global	43	3.3	chr6	140219	29934228	0.420934	921	0.0880699	1.2038	42174	0.478984	4	2	2	-4.95667
BRCA1-mutant	Global	43	3.3	chr6	29941695	29942412	0.19257	9	0.144188	1.43819	15	0.868781	5	5	0	-4.98401
BRCA1-mutant	Global	43	3.3	chr6	29942488	32519183	0.42427	868	0.0756333	1.16249	21769	0.477869	4	2	2	-4.95312
BRCA1-mutant	Global	43	3.3	chr6	32519246	32584400	0.331093	260	0.110828	1.11004	498	0.431102	4	3	1	-4.94616
BRCA1-mutant	Global	43	3.3	chr6	32589539	32637341	0.218507	21	0.170173	0.286135	32	0.189321	2	2	0	-6.96303
BRCA1-mutant	Global	43	3.3	chr6	32637387	44275822	0.337161	737	0.0952232	1.13364	38653	0.502167	4	3	1	-4.93801
BRCA1-mutant	Global	43	3.3	chr6	44280520	60499556	0.411081	199	0.0701524	1.08487	22852	0.390305	4	2	2	-4.93578
BRCA1-mutant	Global	43	3.3	chr6	61574140	108104582	0.398525	442	0.0847036	0.9821	38662	0.390462	3	2	1	-4.93862
BRCA1-mutant	Global	43	3.3	chr6	108663296	145501856	0.411092	547	0.0958845	1.48771	52866	0.579272	6	3	3	-4.93495
BRCA1-mutant	Global	43	3.3	chr6	145502069	150064841	0.331867	128	0.0917063	1.24706	6830	0.641694	4	3	1	-4.9734
BRCA1-mutant	Global	43	3.3	chr6	150065085	170583760	0.235901	565	0.087591	1.04683	27219	0.420358	3	3	0	-4.95574
BRCA1-mutant	Global	43	3.3	chr7	31273	42795367	0.270279	923	0.105864	0.890086	43218	0.397148	2	2	0	-4.98617
BRCA1-mutant	Global	43	3.3	chr7	43540996	57828150	0.414593	336	0.0997686	1.16571	18726	0.513411	4	2	2	-4.94008
BRCA1-mutant	Global	43	3.3	chr7	63117392	97118056	0.39947	470	0.0962645	1.09615	40959	0.472528	4	2	2	-4.93793
BRCA1-mutant	Global	43	3.3	chr7	98155055	140569825	0.383307	1093	0.0985481	0.965373	67815	0.42813	3	2	1	-4.93769
BRCA1-mutant	Global	43	3.3	chr7	140697992	142482787	0.394273	150	0.0815626	1.25192	6592	0.475169	5	3	2	-4.93792
BRCA1-mutant	Global	43	3.3	chr7	142487597	142772646	0.301826	165	0.104877	1.18612	1384	0.430175	5	4	1	-4.94866
BRCA1-mutant	Global	43	3.3	chr7	142772684	159260906	0.418072	514	0.087912	1.19186	25798	0.521066	4	2	2	-4.94933
BRCA1-mutant	Global	43	3.3	chr8	213249	43539924	0.346765	1002	0.102702	1.02991	53495	0.455952	4	3	1	-4.94901
BRCA1-mutant	Global	43	3.3	chr8	46579375	72937968	0.423495	344	0.0902637	1.48482	27545	0.621972	6	3	3	-4.94898
BRCA1-mutant	Global	43	3.3	chr8	73092896	132966866	0.329397	827	0.091862	2.09909	77470	0.857298	7	5	2	-5.09722
BRCA1-mutant	Global	43	3.3	chr8	132967627	144723055	0.288782	450	0.102465	1.83778	20251	0.843996	6	5	1	-5.08538
BRCA1-mutant	Global	43	3.3	chr9	12667	117934	0.258175	11	0.142742	1.40575	268	0.802043	6	5	1	-4.94274
BRCA1-mutant	Global	43	3.3	chr9	121206	39809272	0.400301	622	0.097474	0.829137	43396	0.332774	2	1	1	-4.94462
BRCA1-mutant	Global	43	3.3	chr9	39809443	41994774	0.30183	156	0.128421	0.994163	1601	0.607499	4	3	1	-5.07985
BRCA1-mutant	Global	43	3.3	chr9	41996327	43244927	0.401178	69	0.0935258	0.835713	1525	0.756879	2	1	1	-4.94628
BRCA1-mutant	Global	43	3.3	chr9	61192774	75644847	0.340934	333	0.119167	1.06928	13224	0.473381	4	3	1	-4.93912
BRCA1-mutant	Global	43	3.3	chr9	75891271	116398469	0.419874	733	0.0893283	0.771009	51462	0.412345	2	1	1	-4.94229
BRCA1-mutant	Global	43	3.3	chr9	116398512	138217446	0.367029	758	0.103265	0.846752	49377	0.401861	3	2	1	-5.00017
BRCA1-mutant	Global	43	3.3	chr10	47876	11257644	0.195164	334	0.0911152	0.985008	10492	0.418097	4	4	0	-4.97234
BRCA1-mutant	Global	43	3.3	chr10	11257772	12250637	0.42187	49	0.092766	1.51351	3112	0.628927	6	3	3	-4.9489
BRCA1-mutant	Global	43	3.3	chr10	12553148	15671668	0.194752	77	0.0906967	0.956703	4730	0.4418	4	4	0	-4.99199
BRCA1-mutant	Global	43	3.3	chr10	16484841	38697172	0.399728	489	0.0882623	1.18801	28300	0.494175	4	2	2	-4.94572
BRCA1-mutant	Global	43	3.3	chr10	42149117	50130817	0.379937	309	0.103201	1.05559	17713	0.427358	3	2	1	-4.96779
BRCA1-mutant	Global	43	3.3	chr10	50130873	66280567	0.433925	205	0.0798479	1.28314	12256	0.503249	5	3	2	-4.9949
BRCA1-mutant	Global	43	3.3	chr10	66378964	86706708	0.374832	372	0.096482	0.830528	27191	0.375543	3	2	1	-4.99244
BRCA1-mutant	Global	43	3.3	chr10	86709830	119932006	0.270008	858	0.103538	0.720625	52768	0.304602	2	2	0	-4.96211
BRCA1-mutant	Global	43	3.3	chr10	119958420	133626807	0.343257	417	0.090573	1.18737	21425	0.462399	4	3	1	-4.94216
BRCA1-mutant	Global	43	3.3	chr11	168842	1095012	0.313569	203	0.120285	0.637412	4877	0.3785	1	1	0	-5.04949
BRCA1-mutant	Global	43	3.3	chr11	1096054	1099661	0.242318	25	0.130269	0.197291	133	0.0680965	0	0	0	-7.51915
BRCA1-mutant	Global	43	3.3	chr11	1099802	11377151	0.27743	591	0.0968151	0.78764	28435	0.319244	2	2	0	-4.93651
BRCA1-mutant	Global	43	3.3	chr11	11922958	50420232	0.419873	714	0.0867362	1.19954	60239	0.543956	4	2	2	-4.95383
BRCA1-mutant	Global	43	3.3	chr11	54591643	56701244	0.363595	152	0.0819019	1.14701	6711	0.355044	4	3	1	-4.95338
BRCA1-mutant	Global	43	3.3	chr11	56701341	56701532	0.223994	22	0.0796705	0.695436	29	0.124326	3	3	0	-5.16457
BRCA1-mutant	Global	43	3.3	chr11	56736252	74718942	0.385025	763	0.0996205	0.884903	68141	0.359427	3	2	1	-4.94744
BRCA1-mutant	Global	43	3.3	chr11	74720232	105905042	0.428543	515	0.0729031	1.26388	44237	0.487902	5	3	2	-4.97681
BRCA1-mutant	Global	43	3.3	chr11	105918534	134382227	0.396705	814	0.0867517	0.944998	57573	0.472609	3	2	1	-4.93463
BRCA1-mutant	Global	43	3.3	chr12	12026	126011	0.299246	33	0.119109	1.93278	509	0.653402	7	5	2	-5.11058
BRCA1-mutant	Global	43	3.3	chr12	139036	6463025	0.357656	255	0.0967185	1.14772	16077	0.489037	4	3	1	-4.94299
BRCA1-mutant	Global	43	3.3	chr12	6463895	8221642	0.424915	185	0.0671292	1.11701	12122	0.433203	4	2	2	-4.9507
BRCA1-mutant	Global	43	3.3	chr12	8222516	8223609	0.159217	9	0.024454	0.886224	65	0.241831	4	4	0	-5.15695
BRCA1-mutant	Global	43	3.3	chr12	8223802	15971859	0.383318	526	0.091127	1.64401	24578	0.969155	7	4	3	-4.96214
BRCA1-mutant	Global	43	3.3	chr12	16272489	34165416	0.419263	404	0.0844704	1.23764	25756	0.523246	5	3	2	-4.95504
BRCA1-mutant	Global	43	3.3	chr12	38532786	45896165	0.451402	84	0.0626765	1.23066	12544	0.44751	4	2	2	-5.06763
BRCA1-mutant	Global	43	3.3	chr12	45923221	133234117	0.239565	2218	0.0975995	0.891306	166432	0.387356	3	3	0	-4.94381
BRCA1-mutant	Global	43	3.3	chr13	18173177	21260553	0.374234	177	0.101845	1.15328	6397	0.498183	4	3	1	-4.98322
BRCA1-mutant	Global	43	3.3	chr13	21261333	21261477	0.0436617	11	0.046448	0.521706	15	0.138408	4	4	0	-7.26941
BRCA1-mutant	Global	43	3.3	chr13	21293441	75882864	0.400984	768	0.0985978	1.23932	53438	0.543735	5	3	2	-4.93623
BRCA1-mutant	Global	43	3.3	chr13	75883012	114299067	0.222405	455	0.0991106	1.18928	30393	0.485032	4	4	0	-4.97257
BRCA1-mutant	Global	43	3.3	chr14	18334019	19713343	0.331302	110	0.12321	1.31477	3064	0.491327	5	4	1	-4.9806
BRCA1-mutant	Global	43	3.3	chr14	19747289	105624360	0.422208	2138	0.0869841	1.14225	139265	0.506474	4	2	2	-4.94672
BRCA1-mutant	Global	43	3.3	chr14	105624362	105863243	0.312756	104	0.110542	1.04402	1496	0.328355	4	3	1	-5.00918
BRCA1-mutant	Global	43	3.3	chr14	105864110	106802973	0.387883	289	0.0830188	1.16581	5996	0.41725	4	2	2	-4.96071
BRCA1-mutant	Global	43	3.3	chr15	19881362	30755885	0.343337	311	0.117825	1.21156	16327	0.632441	4	3	1	-4.94895
BRCA1-mutant	Global	43	3.3	chr15	30756038	71215425	0.413956	1164	0.0904313	0.860491	77853	0.366813	2	1	1	-4.95746
BRCA1-mutant	Global	43	3.3	chr15	71745271	101976289	0.304994	1186	0.0980823	1.2424	77413	0.573245	5	4	1	-4.93594
BRCA1-mutant	Global	43	3.3	chr16	14458	33742120	0.378718	1380	0.103607	0.818255	90508	0.375238	2	1	1	-4.988
BRCA1-mutant	Global	43	3.3	chr16	33742167	35447880	0.339475	27	0.171954	0.964902	1397	0.381962	4	3	1	-4.9868
BRCA1-mutant	Global	43	3.3	chr16	46387830	46401251	0.186671	11	0.23355	0.00825788	40	0.006193	3	3	0	-13.9053
BRCA1-mutant	Global	43	3.3	chr16	46663186	55696212	0.432011	114	0.0820955	0.760648	12224	0.27873	2	1	1	-4.96999
BRCA1-mutant	Global	43	3.3	chr16	55764633	55833130	0.204027	26	0.175109	0.712621	231	0.308856	3	3	0	-5.18173
BRCA1-mutant	Global	43	3.3	chr16	55846411	90167682	0.410748	1242	0.0987688	0.68416	66234	0.30215	2	1	1	-4.97574
BRCA1-mutant	Global	43	3.3	chr17	116272	11653156	0.194309	770	0.0870419	0.984786	57045	0.398132	4	4	0	-4.973
BRCA1-mutant	Global	43	3.3	chr17	11742384	21214276	0.27681	320	0.115538	0.719446	22248	0.358499	2	2	0	-4.95336
BRCA1-mutant	Global	43	3.3	chr17	21291225	21415470	0.409966	140	0.103941	0.649103	458	0.181809	2	1	1	-5.01492
BRCA1-mutant	Global	43	3.3	chr17	21415555	22409941	0.293502	144	0.118599	0.806443	962	0.42748	2	2	0	-4.93971
BRCA1-mutant	Global	43	3.3	chr17	26619733	83085102	0.255367	2157	0.106115	0.71539	157484	0.325138	2	2	0	-5.00375
BRCA1-mutant	Global	43	3.3	chr18	47974	112348	0.186169	39	0.142845	0.808183	237	0.4571	3	3	0	-5.13478
BRCA1-mutant	Global	43	3.3	chr18	166819	15005737	0.40992	451	0.0934637	0.769351	18660	0.312113	2	1	1	-4.93386
BRCA1-mutant	Global	43	3.3	chr18	20979714	80203138	0.422586	698	0.0901753	0.771743	46419	0.309607	2	1	1	-4.94662
BRCA1-mutant	Global	43	3.3	chr19	282875	3752876	0.263993	397	0.129408	0.587383	11439	0.341535	2	2	0	-5.14886
BRCA1-mutant	Global	43	3.3	chr19	3753771	18921828	0.378752	1347	0.100596	0.710945	65419	0.308121	2	1	1	-5.00427
BRCA1-mutant	Global	43	3.3	chr19	18924545	24162966	0.381112	289	0.0988474	0.839985	14628	0.335478	3	2	1	-4.97537
BRCA1-mutant	Global	43	3.3	chr19	27755327	34368552	0.397778	81	0.109154	0.712876	5580	0.360947	2	1	1	-4.95911
BRCA1-mutant	Global	43	3.3	chr19	34379351	37088908	0.327453	245	0.0972838	0.921046	12898	0.406766	4	3	1	-5.04175
BRCA1-mutant	Global	43	3.3	chr19	37151483	43355397	0.423969	499	0.0912288	0.698071	28022	0.302804	2	1	1	-4.97928
BRCA1-mutant	Global	43	3.3	chr19	43355896	51414881	0.399474	748	0.109391	0.605779	32528	0.285012	1	1	0	-5.03782
BRCA1-mutant	Global	43	3.3	chr19	51415106	58599162	0.396834	1126	0.100839	0.697024	39687	0.265338	2	1	1	-4.97133
BRCA1-mutant	Global	43	3.3	chr20	96321	17497106	0.307461	397	0.101999	1.09428	29780	0.435122	5	4	1	-4.99568
BRCA1-mutant	Global	43	3.3	chr20	17498705	26091633	0.39444	232	0.0816017	1.00047	14625	0.487266	3	2	1	-4.94001
BRCA1-mutant	Global	43	3.3	chr20	28564778	30494111	0.325776	176	0.139116	1.02625	1341	0.48471	4	3	1	-4.97451
BRCA1-mutant	Global	43	3.3	chr20	30550231	57393057	0.382239	876	0.090193	0.95835	66564	0.45335	3	2	1	-4.93836
BRCA1-mutant	Global	43	3.3	chr20	57399723	64303122	0.40387	375	0.0962206	1.5182	25592	0.839544	6	3	3	-4.93837
BRCA1-mutant	Global	43	3.3	chr21	5034010	9811187	0.336614	46	0.120847	0.92781	774	1.70045	4	3	1	-5.02013
BRCA1-mutant	Global	43	3.3	chr21	9812060	9837649	0.258643	65	0.136025	2.26935	403	2.41471	7	6	1	-5.21013
BRCA1-mutant	Global	43	3.3	chr21	9837774	13052006	0.332628	103	0.149376	1.27118	1878	1.1272	4	3	1	-4.98299
BRCA1-mutant	Global	43	3.3	chr21	13372897	17796838	0.347393	80	0.0978372	1.39207	5170	0.538434	6	4	2	-4.98018
BRCA1-mutant	Global	43	3.3	chr21	18294584	43025182	0.432285	431	0.0834935	0.969736	37236	0.383496	4	2	2	-5.01698
BRCA1-mutant	Global	43	3.3	chr21	43032407	43262751	0.181935	9	0.190946	0.633117	87	0.27883	3	3	0	-5.46819
BRCA1-mutant	Global	43	3.3	chr21	43741458	46554669	0.413739	249	0.0806034	1.1408	13603	0.460735	4	2	2	-4.93617
BRCA1-mutant	Global	43	3.3	chr22	10678964	12630720	0.367435	95	0.112619	1.03295	956	0.442855	4	3	1	-4.9756
BRCA1-mutant	Global	43	3.3	chr22	15528564	31875946	0.403187	1023	0.0982559	0.919259	54147	0.403163	3	2	1	-4.94363
BRCA1-mutant	Global	43	3.3	chr22	31879367	36813933	0.294078	179	0.0886699	1.16294	10312	0.450346	5	4	1	-4.96222
BRCA1-mutant	Global	43	3.3	chr22	36867576	50754799	0.209419	691	0.099194	0.867247	44600	0.389446	3	3	0	-4.99182
CNV-stable	Biopsy	61	3.1	chr1	13668	786070	0.327961	35	0.129738	1.40197	1160	1.44778	4	3	1	-5.00705
CNV-stable	Biopsy	61	3.1	chr1	948711	16549077	0.40492	753	0.0946396	0.710835	37766	0.569657	2	1	1	-4.93992
CNV-stable	Biopsy	61	3.1	chr1	16565331	16587901	0.349685	35	0.126609	0.687532	1052	0.931559	2	1	1	-5.14583
CNV-stable	Biopsy	61	3.1	chr1	16588325	16764634	0.313757	89	0.117762	1.07595	1307	1.57894	4	3	1	-4.96482
CNV-stable	Biopsy	61	3.1	chr1	16868806	58575983	0.414101	1384	0.0969027	0.757894	94575	0.582749	2	1	1	-4.93578
CNV-stable	Biopsy	61	3.1	chr1	58630822	58631021	0.176671	12	0.0264625	0.735629	20	0.105035	2	2	0	-4.95506
CNV-stable	Biopsy	61	3.1	chr1	58659843	120441721	0.419109	922	0.0832331	0.790359	81710	0.60291	2	1	1	-4.94777
CNV-stable	Biopsy	61	3.1	chr1	120451356	121052111	0.19735	9	0.155663	0.730529	2432	1.05316	2	2	0	-4.93462
CNV-stable	Biopsy	61	3.1	chr1	125178990	143264782	0.0591539	29	0.0857374	67.0598	1091	49.7207	7	7	0	-12.1982
CNV-stable	Biopsy	61	3.1	chr1	143386032	143499093	0.0785702	14	0.104809	2.40431	124	1.77174	7	7	0	-5.06852
CNV-stable	Biopsy	61	3.1	chr1	143541564	210418531	0.306849	2347	0.104642	1.2099	213411	1.20203	4	3	1	-4.9335
CNV-stable	Biopsy	61	3.1	chr1	210513226	248816707	0.303786	1155	0.104563	1.1617	77384	1.0446	4	3	1	-4.93838
CNV-stable	Biopsy	61	3.1	chr2	41647	1480763	0.360189	45	0.142902	0.825008	1079	0.726833	3	2	1	-5.01115
CNV-stable	Biopsy	61	3.1	chr2	1484896	89010265	0.422684	1508	0.0841857	0.701183	107575	0.589106	2	1	1	-4.95675
CNV-stable	Biopsy	61	3.1	chr2	89010551	91963698	0.36819	84	0.108406	0.937565	5512	0.646331	3	2	1	-4.9386
CNV-stable	Biopsy	61	3.1	chr2	94195995	242094871	0.413304	3076	0.095201	0.74208	224337	0.586036	2	1	1	-4.93505
CNV-stable	Biopsy	61	3.1	chr3	319825	75549907	0.42233	1483	0.0843981	0.777275	115748	0.593544	2	1	1	-4.94913
CNV-stable	Biopsy	61	3.1	chr3	75556940	75557193	0.158134	9	0.0700888	0.329264	18	0.107196	1	1	0	-6.18503
CNV-stable	Biopsy	61	3.1	chr3	75590446	75731922	0.339739	95	0.0980602	0.999199	592	3.01317	3	2	1	-5.00075
CNV-stable	Biopsy	61	3.1	chr3	75736811	75738859	0.311917	30	0.0734999	0.413187	210	0.0407148	1	1	0	-5.11629
CNV-stable	Biopsy	61	3.1	chr3	75739482	90227511	0.439475	52	0.0609946	0.881753	4404	0.607945	2	1	1	-5.0564
CNV-stable	Biopsy	61	3.1	chr3	91483878	93470789	0.0903213	17	0.119335	59.317	342	38.8605	7	7	0	-11.9965
CNV-stable	Biopsy	61	3.1	chr3	93874275	195672749	0.422134	1987	0.0869344	0.771586	127370	0.620321	2	1	1	-4.94761
CNV-stable	Biopsy	61	3.1	chr3	195673783	195750842	0.306447	47	0.105656	0.944544	336	0.708486	4	3	1	-5.07318
CNV-stable	Biopsy	61	3.1	chr3	195752385	198168078	0.392366	160	0.105628	0.629347	7825	0.490249	2	1	1	-5.01865
CNV-stable	Biopsy	61	3.1	chr4	60507	48986580	0.411922	856	0.0932176	0.7433	50223	0.711679	2	1	1	-4.93417
CNV-stable	Biopsy	61	3.1	chr4	49149412	49149521	0.0168805	9	0.0239537	11.5434	84	4.63767	7	7	0	-9.00548
CNV-stable	Biopsy	61	3.1	chr4	49163530	49558354	0.354268	35	0.112753	0.619983	204	0.410642	2	1	1	-5.18387
CNV-stable	Biopsy	61	3.1	chr4	49709347	49711745	0.14632	19	0.151866	28.6851	186	30.857	7	6	1	-10.8942
CNV-stable	Biopsy	61	3.1	chr4	51908835	188270970	0.422103	1965	0.088296	0.794947	130751	0.606494	2	1	1	-4.95397
CNV-stable	Biopsy	61	3.1	chr4	188349749	190179716	0.303086	27	0.143748	2.0977	809	18.7592	7	5	2	-4.97136
CNV-stable	Biopsy	61	3.1	chr5	155668	43704129	0.413948	554	0.0978724	0.806488	43100	0.682712	2	1	1	-4.94851
CNV-stable	Biopsy	61	3.1	chr5	49658675	65610790	0.417198	207	0.0982886	0.817425	14726	2.31429	2	1	1	-4.95679
CNV-stable	Biopsy	61	3.1	chr5	65612058	71720654	0.352752	83	0.138067	0.695069	6604	0.499617	2	1	1	-5.12213
CNV-stable	Biopsy	61	3.1	chr5	72107794	95793352	0.4301	279	0.0609137	0.788313	28258	0.519492	2	1	1	-4.96927
CNV-stable	Biopsy	61	3.1	chr5	95834929	96754385	0.25925	9	0.190666	0.940872	1105	0.563794	4	3	1	-5.22603
CNV-stable	Biopsy	61	3.1	chr5	96757737	170812108	0.42838	1255	0.0798967	0.861966	103166	0.600344	2	1	1	-5.00571
CNV-stable	Biopsy	61	3.1	chr5	170892304	181281648	0.40261	319	0.102316	0.734549	21075	0.518343	2	1	1	-4.93541
CNV-stable	Biopsy	61	3.1	chr6	140219	29830865	0.425564	747	0.0899297	0.760188	38366	0.602122	2	1	1	-4.95261
CNV-stable	Biopsy	61	3.1	chr6	29887464	29887601	0.149756	9	0.0396674	0.670851	12	0.098146	2	2	0	-5.08515
CNV-stable	Biopsy	61	3.1	chr6	29888731	32517633	0.417646	747	0.0776497	0.75255	21626	0.491188	2	1	1	-4.93896
CNV-stable	Biopsy	61	3.1	chr6	32517663	32638728	0.27662	293	0.11754	0.983844	742	1.20944	4	3	1	-5.09554
CNV-stable	Biopsy	61	3.1	chr6	32638840	32641404	0.393459	42	0.0641922	0.480253	84	0.184973	2	1	1	-5.3847
CNV-stable	Biopsy	61	3.1	chr6	32641494	32664998	0.304214	194	0.0772557	0.859936	337	0.533048	4	3	1	-5.19691
CNV-stable	Biopsy	61	3.1	chr6	32665004	33086035	0.416233	153	0.0565241	1.08391	2207	0.945879	4	2	2	-4.96436
CNV-stable	Biopsy	61	3.1	chr6	33086043	33164561	0.308698	48	0.0769746	0.632849	173	0.327814	1	1	0	-5.0704
CNV-stable	Biopsy	61	3.1	chr6	33166325	60873573	0.424099	763	0.0830642	0.788836	57651	0.591818	2	1	1	-4.95557
CNV-stable	Biopsy	61	3.1	chr6	61574140	170583760	0.422332	1551	0.087868	0.759297	118735	0.568579	2	1	1	-4.94626
CNV-stable	Biopsy	61	3.1	chr7	20860	57485484	0.417043	1476	0.0884374	0.718921	66552	0.556773	2	1	1	-4.94218
CNV-stable	Biopsy	61	3.1	chr7	62275171	65763141	0.357322	80	0.141456	0.609816	3832	0.439479	2	1	1	-5.18099
CNV-stable	Biopsy	61	3.1	chr7	65773665	65803946	0.188682	18	0.0989622	0.282298	60	0.108563	1	1	0	-6.18693
CNV-stable	Biopsy	61	3.1	chr7	65804031	103262209	0.394448	909	0.0949844	0.656177	57799	0.485581	2	1	1	-4.98503
CNV-stable	Biopsy	61	3.1	chr7	103299440	142257833	0.422987	702	0.0821016	0.716571	52508	0.585983	2	1	1	-4.9516
CNV-stable	Biopsy	61	3.1	chr7	142308273	142451589	0.323028	102	0.0757245	0.940657	1025	0.555565	3	2	1	-5.08402
CNV-stable	Biopsy	61	3.1	chr7	142451734	142470315	0.323785	36	0.137148	1.18388	243	1.45471	4	3	1	-4.9456
CNV-stable	Biopsy	61	3.1	chr7	142474042	142772684	0.333144	195	0.112572	1.03932	1737	0.732732	4	3	1	-5.01806
CNV-stable	Biopsy	61	3.1	chr7	142773134	142773267	0.0968226	12	0.0508404	1.59629	17	0.399227	6	6	0	-4.94121
CNV-stable	Biopsy	61	3.1	chr7	142773308	159109734	0.408098	458	0.094099	0.762758	25103	0.598048	2	1	1	-4.9338
CNV-stable	Biopsy	61	3.1	chr8	627101	6936059	0.425958	149	0.0699768	0.811645	4520	0.621987	2	1	1	-4.96846
CNV-stable	Biopsy	61	3.1	chr8	6936592	12565864	0.353634	279	0.108576	0.757021	9763	0.786259	2	1	1	-5.10371
CNV-stable	Biopsy	61	3.1	chr8	12570355	12665252	0.168377	16	0.108638	0.783709	172	0.587553	2	2	0	-4.98197
CNV-stable	Biopsy	61	3.1	chr8	12665282	43193988	0.419188	665	0.0762635	0.664594	40907	0.494577	2	1	1	-4.97483
CNV-stable	Biopsy	61	3.1	chr8	46778301	145003654	0.421575	1538	0.0828546	0.731366	92379	0.539823	2	1	1	-4.94583
CNV-stable	Biopsy	61	3.1	chr9	14690	30558755	0.423451	402	0.0840521	0.819041	27147	0.571841	2	1	1	-4.96706
CNV-stable	Biopsy	61	3.1	chr9	30671906	30689933	0.168799	12	0.135962	0.646869	78	0.147306	2	2	0	-5.02658
CNV-stable	Biopsy	61	3.1	chr9	30690223	33676096	0.433709	89	0.0766982	0.708253	4625	0.475449	2	1	1	-4.98071
CNV-stable	Biopsy	61	3.1	chr9	33794892	33796929	0.18894	32	0.0942225	0.724565	104	0.279851	2	2	0	-4.9382
CNV-stable	Biopsy	61	3.1	chr9	33797572	39809758	0.408404	212	0.0840191	0.778508	16837	0.522862	2	1	1	-4.93664
CNV-stable	Biopsy	61	3.1	chr9	39809921	43245049	0.324808	168	0.120856	0.788042	2908	0.574436	3	2	1	-5.17953
CNV-stable	Biopsy	61	3.1	chr9	61192774	67901274	0.338855	251	0.121591	0.751124	4897	1.51383	3	2	1	-5.16475
CNV-stable	Biopsy	61	3.1	chr9	67917727	138219529	0.415906	1705	0.0967779	0.793833	122102	0.616611	2	1	1	-4.94519
CNV-stable	Biopsy	61	3.1	chr10	48005	38984402	0.415482	958	0.0925388	0.74315	43107	0.547533	2	1	1	-4.93674
CNV-stable	Biopsy	61	3.1	chr10	42271616	46027444	0.408105	200	0.102672	0.744406	6704	0.649787	2	1	1	-4.93306
CNV-stable	Biopsy	61	3.1	chr10	46115541	46342777	0.232199	14	0.118944	0.854734	394	0.390717	2	2	0	-5.05418
CNV-stable	Biopsy	61	3.1	chr10	46350744	54329807	0.399706	312	0.0994003	0.888194	14008	0.742636	3	2	1	-4.99651
CNV-stable	Biopsy	61	3.1	chr10	54527929	133626774	0.199867	1596	0.0921056	0.779599	119647	0.64674	2	2	0	-4.93798
CNV-stable	Biopsy	61	3.1	chr11	126079	1095960	0.362177	217	0.0982552	0.785116	6166	0.611956	3	2	1	-5.05307
CNV-stable	Biopsy	61	3.1	chr11	1096112	1099604	0.195596	31	0.119213	3.16525	484	2.48512	7	6	1	-5.51137
CNV-stable	Biopsy	61	3.1	chr11	1099692	50409167	0.430525	1398	0.0873219	0.813854	91893	0.643188	2	1	1	-4.98069
CNV-stable	Biopsy	61	3.1	chr11	54591430	134467672	0.425396	2464	0.0838045	0.767825	184105	0.572747	2	1	1	-4.95322
CNV-stable	Biopsy	61	3.1	chr12	12233	67521	0.258531	22	0.104959	1.26067	537	1.66132	5	4	1	-4.973
CNV-stable	Biopsy	61	3.1	chr12	125962	7793320	0.435073	418	0.0816696	0.769906	26120	0.585573	2	1	1	-4.97945
CNV-stable	Biopsy	61	3.1	chr12	7813909	7832864	0.234995	9	0.108354	0.603389	128	0.365975	1	1	0	-5.10739
CNV-stable	Biopsy	61	3.1	chr12	7869733	11048442	0.395619	282	0.0940454	0.7724	11596	0.604562	2	1	1	-4.94403
CNV-stable	Biopsy	61	3.1	chr12	11048483	11048684	0.205292	13	0.0296016	0.55809	26	0.082556	2	2	0	-5.13914
CNV-stable	Biopsy	61	3.1	chr12	11048811	34166822	0.412124	581	0.0926854	0.748169	32926	0.6095	2	1	1	-4.93415
CNV-stable	Biopsy	61	3.1	chr12	37418138	133084132	0.424048	2409	0.0872587	0.719502	187970	0.549762	2	1	1	-4.95278
CNV-stable	Biopsy	61	3.1	chr13	18173200	114299067	0.411782	1333	0.0948871	0.720551	84220	0.590753	2	1	1	-4.93751
CNV-stable	Biopsy	61	3.1	chr14	18334019	19936576	0.338232	128	0.105275	0.668426	3636	0.641601	2	1	1	-5.24015
CNV-stable	Biopsy	61	3.1	chr14	19975713	106823737	0.417226	2131	0.0885612	0.711567	139590	0.524906	2	1	1	-4.94464
CNV-stable	Biopsy	61	3.1	chr15	20074254	21263072	0.300975	77	0.125069	0.562111	1669	1.05242	1	1	0	-4.97198
CNV-stable	Biopsy	61	3.1	chr15	21294082	101773666	0.416114	2527	0.0922694	0.742962	168860	0.607075	2	1	1	-4.93736
CNV-stable	Biopsy	61	3.1	chr15	101774004	101975609	0.337331	13	0.191877	0.790751	1223	1.06248	3	2	1	-5.115
CNV-stable	Biopsy	61	3.1	chr16	16632	33745415	0.417062	1066	0.0884148	0.67211	97787	0.484291	2	1	1	-4.9661
CNV-stable	Biopsy	61	3.1	chr16	34574024	34595068	0.0727471	25	0.10819	27.6269	462	21.2016	7	7	0	-10.6648
CNV-stable	Biopsy	61	3.1	chr16	46386658	46400298	0.105111	45	0.135749	45.4258	1094	39.1808	7	7	0	-11.5977
CNV-stable	Biopsy	61	3.1	chr16	46608097	69963025	0.430088	536	0.0767419	0.745484	50014	0.544262	2	1	1	-4.96294
CNV-stable	Biopsy	61	3.1	chr16	69963082	70203881	0.318664	38	0.10215	0.489588	1136	0.257184	1	1	0	-5.02754
CNV-stable	Biopsy	61	3.1	chr16	70253274	90175209	0.422232	885	0.0805524	0.705413	42867	0.6602	2	1	1	-4.95415
CNV-stable	Biopsy	61	3.1	chr17	137556	19797276	0.422454	1321	0.0847487	0.711793	81385	0.496756	2	1	1	-4.95216
CNV-stable	Biopsy	61	3.1	chr17	19799438	20865685	0.298587	36	0.135974	0.784688	2883	0.58081	1	1	0	-5.332
CNV-stable	Biopsy	61	3.1	chr17	20969634	21415555	0.433606	159	0.0612108	0.882971	1285	1.02419	2	1	1	-5.03749
CNV-stable	Biopsy	61	3.1	chr17	21415606	22568603	0.371777	179	0.117471	0.872228	1333	0.928505	3	2	1	-4.96391
CNV-stable	Biopsy	61	3.1	chr17	26981717	83085163	0.42175	2276	0.0874323	0.710124	184678	0.531952	2	1	1	-4.95153
CNV-stable	Biopsy	61	3.1	chr18	48338	108174	0.234913	16	0.162641	5.42882	254	18.5857	7	6	1	-6.92097
CNV-stable	Biopsy	61	3.1	chr18	108177	112268	0.0669344	9	0.125352	11.9129	103	17.5177	7	7	0	-8.87346
CNV-stable	Biopsy	61	3.1	chr18	196829	15004269	0.417616	450	0.0908878	0.779687	21456	0.622997	2	1	1	-4.94279
CNV-stable	Biopsy	61	3.1	chr18	20979714	79461278	0.432784	756	0.0774462	0.828876	53838	0.607621	2	1	1	-4.99517
CNV-stable	Biopsy	61	3.1	chr18	79461398	80045689	0.322857	16	0.133811	0.919318	745	0.780144	3	2	1	-5.09045
CNV-stable	Biopsy	61	3.1	chr19	111016	23944822	0.412552	1938	0.086116	0.621338	99678	0.40932	2	1	1	-5.01679
CNV-stable	Biopsy	61	3.1	chr19	27755242	54543419	0.416543	2011	0.0908755	0.649356	111968	0.4558	2	1	1	-4.98598
CNV-stable	Biopsy	61	3.1	chr19	54574172	54698764	0.264685	45	0.121085	0.914276	1522	0.483189	4	3	1	-5.23045
CNV-stable	Biopsy	61	3.1	chr19	54708562	58599150	0.429993	478	0.0848571	0.668644	23185	0.426945	2	1	1	-4.99324
CNV-stable	Biopsy	61	3.1	chr20	145888	26082924	0.421071	654	0.0842859	0.875682	46146	0.788952	2	1	1	-5.00193
CNV-stable	Biopsy	61	3.1	chr20	28580901	30673056	0.33674	164	0.125543	0.744315	1412	1.0526	3	2	1	-5.18459
CNV-stable	Biopsy	61	3.1	chr20	30689769	64303122	0.434508	1111	0.0787229	0.816861	93385	0.608784	2	1	1	-4.9939
CNV-stable	Biopsy	61	3.1	chr21	5031934	9812553	0.308627	46	0.136174	1.17687	1023	1.88727	4	3	1	-4.93443
CNV-stable	Biopsy	61	3.1	chr21	9815014	9837780	0.269173	52	0.154032	0.490518	329	1.47645	1	1	0	-4.9492
CNV-stable	Biopsy	61	3.1	chr21	9837785	13052061	0.326946	126	0.110365	0.671096	1658	1.46685	1	1	0	-5.21041
CNV-stable	Biopsy	61	3.1	chr21	13413936	46658699	0.429785	1033	0.0853852	0.826582	59106	0.619795	2	1	1	-4.98545
CNV-stable	Biopsy	61	3.1	chr22	10685457	12630720	0.374134	100	0.104141	0.746063	1036	0.698512	2	1	1	-4.99985
CNV-stable	Biopsy	61	3.1	chr22	15528913	16390407	0.317718	49	0.115711	0.750221	1379	0.925747	3	2	1	-5.27556
CNV-stable	Biopsy	61	3.1	chr22	16390714	37678336	0.425249	1359	0.0842763	0.834635	69901	0.616129	2	1	1	-4.97954
CNV-stable	Biopsy	61	3.1	chr22	37679827	50711739	0.42819	761	0.083528	0.740638	43910	0.500461	2	1	1	-4.95835
CNV-stable	Local	54	2.2	chr1	13668	633887	0.332898	27	0.142728	1.11542	696	0.357999	3	2	1	-5.08129
CNV-stable	Local	54	2.2	chr1	782105	120985766	0.415752	3043	0.0869353	0.931865	201492	0.315305	2	1	1	-4.93764
CNV-stable	Local	54	2.2	chr1	125178990	143449352	0.0382652	15	0.0584376	8.79045	299	11.4194	7	7	0	-7.89794
CNV-stable	Local	54	2.2	chr1	143464689	248816707	0.32563	3192	0.0911055	1.43091	254574	0.452445	4	3	1	-4.9344
CNV-stable	Local	54	2.2	chr2	41647	90309244	0.426368	1542	0.0824607	0.950823	109038	0.310727	2	1	1	-4.95382
CNV-stable	Local	54	2.2	chr2	90309438	91963698	0.315637	34	0.132921	0.94322	828	0.352786	1	1	0	-5.15374
CNV-stable	Local	54	2.2	chr2	94195995	242094871	0.419145	2966	0.0852688	0.988131	213413	0.302661	2	1	1	-4.94478
CNV-stable	Local	54	2.2	chr3	319825	75621605	0.424676	1448	0.0829606	0.949392	105465	0.312084	2	1	1	-4.95021
CNV-stable	Local	54	2.2	chr3	75630822	90234801	0.343542	165	0.0945117	1.03437	4610	0.342374	3	2	1	-5.07009
CNV-stable	Local	54	2.2	chr3	91483878	93470770	0.0564303	14	0.0667373	4.97898	179	4.12431	7	7	0	-6.28575
CNV-stable	Local	54	2.2	chr3	93470771	198168078	0.425653	2097	0.0846954	0.966908	127104	0.333489	2	1	1	-4.95311
CNV-stable	Local	54	2.2	chr4	60507	48634578	0.420166	810	0.089922	0.962925	47507	0.324788	2	1	1	-4.94281
CNV-stable	Local	54	2.2	chr4	48986580	49558354	0.350078	38	0.0978867	1.01992	522	0.405575	3	2	1	-5.05467
CNV-stable	Local	54	2.2	chr4	51908835	188270970	0.428385	1872	0.0791325	0.996799	122906	0.296325	2	1	1	-4.96438
CNV-stable	Local	54	2.2	chr4	188349749	190123095	0.373808	24	0.119377	1.03278	738	0.42958	3	2	1	-4.99233
CNV-stable	Local	54	2.2	chr5	206128	43704129	0.428522	524	0.0809493	0.975728	38861	0.30209	2	1	1	-4.96076
CNV-stable	Local	54	2.2	chr5	50399214	149621720	0.431379	1347	0.0800756	0.979276	114493	0.287219	2	1	1	-4.96883
CNV-stable	Local	54	2.2	chr5	149626863	149977497	0.231618	9	0.195614	0.928791	734	0.315621	2	2	0	-4.93413
CNV-stable	Local	54	2.2	chr5	149980062	181324497	0.422374	691	0.0815559	0.93482	42336	0.303746	2	1	1	-4.94639
CNV-stable	Local	54	2.2	chr6	132140	29830865	0.434	745	0.0810202	0.953576	35744	0.296347	2	1	1	-4.97425
CNV-stable	Local	54	2.2	chr6	29887464	29887601	0.126137	9	0.0796923	0.728807	12	0.0839352	3	3	0	-5.66504
CNV-stable	Local	54	2.2	chr6	29888731	32517592	0.415761	724	0.07585	0.90804	19093	0.261653	2	1	1	-4.94148
CNV-stable	Local	54	2.2	chr6	32517620	32589609	0.316856	249	0.107807	1.02877	588	0.307853	4	3	1	-5.21705
CNV-stable	Local	54	2.2	chr6	32589628	60873573	0.412615	1166	0.077456	0.955101	54304	0.293353	2	1	1	-4.93453
CNV-stable	Local	54	2.2	chr6	61574140	170583760	0.4293	1485	0.0834603	0.98263	111840	0.296545	2	1	1	-4.96379
CNV-stable	Local	54	2.2	chr7	20860	7068557	0.403179	332	0.0919427	0.851502	12399	0.297769	2	1	1	-4.96214
CNV-stable	Local	54	2.2	chr7	7068576	56650701	0.427634	1065	0.0754883	0.986537	51121	0.298825	2	1	1	-4.96038
CNV-stable	Local	54	2.2	chr7	56805425	57485484	0.352503	15	0.153475	0.915564	790	0.564053	2	1	1	-5.11346
CNV-stable	Local	54	2.2	chr7	63113858	77626624	0.390482	290	0.100099	0.849388	17659	0.309626	2	1	1	-4.97995
CNV-stable	Local	54	2.2	chr7	77627396	142255430	0.416745	1371	0.0867581	0.944648	93537	0.278651	2	1	1	-4.93792
CNV-stable	Local	54	2.2	chr7	142308356	142868408	0.344395	386	0.0984297	1.14204	2943	0.310976	3	2	1	-5.01791
CNV-stable	Local	54	2.2	chr7	143052856	159109734	0.420725	366	0.0899929	0.960823	21497	0.297759	2	1	1	-4.94352
CNV-stable	Local	54	2.2	chr8	627101	7574246	0.414834	182	0.0950791	0.999646	5286	0.357439	2	1	1	-4.94257
CNV-stable	Local	54	2.2	chr8	7574259	8067283	0.284414	37	0.100547	1.02764	711	0.264116	2	2	0	-5.11774
CNV-stable	Local	54	2.2	chr8	8184995	11332026	0.403191	76	0.0737317	0.940208	3703	0.318331	2	1	1	-4.93439
CNV-stable	Local	54	2.2	chr8	11332082	15733357	0.343505	142	0.11494	0.996103	5057	0.273372	3	2	1	-5.10055
CNV-stable	Local	54	2.2	chr8	15919602	43193988	0.428689	625	0.0785349	0.925776	38807	0.276422	2	1	1	-4.96073
CNV-stable	Local	54	2.2	chr8	46778301	145003654	0.428104	1471	0.0804899	0.975303	89025	0.321124	2	1	1	-4.95967
CNV-stable	Local	54	2.2	chr9	14690	33676096	0.422551	483	0.0858328	0.983776	29413	0.283816	2	1	1	-4.94933
CNV-stable	Local	54	2.2	chr9	33794892	33796482	0.253821	28	0.121511	0.993389	63	0.18558	2	2	0	-4.97049
CNV-stable	Local	54	2.2	chr9	33796882	39118210	0.410996	201	0.0822034	0.906129	13974	0.276249	2	1	1	-4.93869
CNV-stable	Local	54	2.2	chr9	39540661	43245049	0.355095	168	0.110955	0.98918	2751	0.35373	3	2	1	-5.06405
CNV-stable	Local	54	2.2	chr9	61192774	68259507	0.357422	243	0.106995	0.978493	4709	0.31891	3	2	1	-5.06754
CNV-stable	Local	54	2.2	chr9	68266170	138219529	0.421511	1606	0.087723	0.945342	110469	0.315132	2	1	1	-4.94443
CNV-stable	Local	54	2.2	chr10	48005	38984402	0.423454	933	0.0761729	0.939124	40267	0.290108	2	1	1	-4.94808
CNV-stable	Local	54	2.2	chr10	42271616	54329807	0.408453	508	0.095713	0.97383	18884	0.331588	2	1	1	-4.93464
CNV-stable	Local	54	2.2	chr10	54527929	133626774	0.235846	1512	0.0905477	0.947488	109329	0.313569	2	2	0	-4.93469
CNV-stable	Local	54	2.2	chr11	126079	1096581	0.357253	195	0.0934039	0.905942	5414	0.363343	2	1	1	-5.08702
CNV-stable	Local	54	2.2	chr11	1097128	1099089	0.174723	12	0.153316	1.68588	124	0.696923	4	4	0	-5.01844
CNV-stable	Local	54	2.2	chr11	1099180	50409167	0.436924	1310	0.0763754	0.962585	81598	0.290764	2	1	1	-4.98428
CNV-stable	Local	54	2.2	chr11	54591430	134467672	0.42551	2317	0.0781987	0.941909	166130	0.283081	2	1	1	-4.95207
CNV-stable	Local	54	2.2	chr12	12233	19376	0.296249	20	0.0999167	1.24743	325	0.260901	4	3	1	-5.03534
CNV-stable	Local	54	2.2	chr12	57556	7715251	0.437786	396	0.0746681	0.92219	22994	0.271227	2	1	1	-4.98874
CNV-stable	Local	54	2.2	chr12	7747107	8015036	0.306566	20	0.0945304	0.763572	590	0.202951	1	1	0	-4.95907
CNV-stable	Local	54	2.2	chr12	8015258	11048442	0.40325	258	0.0781432	0.968223	10512	0.274828	2	1	1	-4.93515
CNV-stable	Local	54	2.2	chr12	11048483	11048684	0.21898	13	0.0365426	0.833616	25	0.0384509	2	2	0	-4.98084
CNV-stable	Local	54	2.2	chr12	11048811	34166822	0.420072	550	0.0807465	0.961405	31311	0.275009	2	1	1	-4.94256
CNV-stable	Local	54	2.2	chr12	37418138	133084132	0.429221	2340	0.0782836	0.917678	176920	0.277632	2	1	1	-4.9633
CNV-stable	Local	54	2.2	chr13	18173235	114299067	0.417087	1271	0.0878046	0.978096	81483	0.292967	2	1	1	-4.94048
CNV-stable	Local	54	2.2	chr14	18334019	19936576	0.337308	133	0.113235	0.978516	3564	0.269489	3	2	1	-5.14607
CNV-stable	Local	54	2.2	chr14	19975713	106823737	0.425547	2043	0.0802415	0.940071	133789	0.292721	2	1	1	-4.95223
CNV-stable	Local	54	2.2	chr15	20011061	22539121	0.324841	103	0.113902	0.913976	3803	0.271176	1	1	0	-5.11914
CNV-stable	Local	54	2.2	chr15	22608113	101975054	0.424848	2421	0.0842627	0.93589	156274	0.299827	2	1	1	-4.95101
CNV-stable	Local	54	2.2	chr16	16632	32171015	0.422931	1006	0.083911	0.859289	89359	0.257844	2	1	1	-4.97032
CNV-stable	Local	54	2.2	chr16	32380156	34592736	0.324028	28	0.125261	0.982496	1769	0.475742	3	2	1	-5.21806
CNV-stable	Local	54	2.2	chr16	46387830	46400197	0.0986672	28	0.126822	9.9869	214	8.33964	7	7	0	-8.02042
CNV-stable	Local	54	2.2	chr16	46608097	90175209	0.424759	1414	0.0812562	0.892383	85981	0.265904	2	1	1	-4.95938
CNV-stable	Local	54	2.2	chr17	137556	21304875	0.427019	1432	0.0812889	0.886014	77552	0.253888	2	1	1	-4.9665
CNV-stable	Local	54	2.2	chr17	21304980	22568603	0.345634	179	0.114518	1.02548	1330	0.34921	3	2	1	-5.06763
CNV-stable	Local	54	2.2	chr17	26981717	83085163	0.427732	2151	0.0758733	0.87817	168077	0.26656	2	1	1	-4.97127
CNV-stable	Local	54	2.2	chr18	48338	112268	0.183981	9	0.123413	1.0777	158	0.445005	3	3	0	-4.96303
CNV-stable	Local	54	2.2	chr18	196829	14105854	0.428689	346	0.0819546	0.945368	17718	0.294059	2	1	1	-4.95932
CNV-stable	Local	54	2.2	chr18	14143640	14227621	0.273577	23	0.133132	1.09169	293	0.541944	2	2	0	-5.08917
CNV-stable	Local	54	2.2	chr18	14232554	14997664	0.425865	59	0.0921979	0.994284	1599	0.305894	2	1	1	-4.95797
CNV-stable	Local	54	2.2	chr18	20979714	79461095	0.435315	703	0.0733211	0.966414	48460	0.29088	2	1	1	-4.9792
CNV-stable	Local	54	2.2	chr18	79461207	80045689	0.289758	18	0.129083	0.961509	646	0.492999	2	2	0	-5.13701
CNV-stable	Local	54	2.2	chr19	111016	23944822	0.417998	1943	0.0861573	0.849425	95549	0.293192	2	1	1	-4.96854
CNV-stable	Local	54	2.2	chr19	27755242	43303488	0.421575	855	0.0929881	0.880313	49304	0.276967	2	1	1	-4.95793
CNV-stable	Local	54	2.2	chr19	43331459	54543419	0.419565	1112	0.0919124	0.853468	55604	0.26958	2	1	1	-4.96818
CNV-stable	Local	54	2.2	chr19	54574172	54698764	0.268592	39	0.124018	0.977598	1147	0.276615	2	2	0	-5.02094
CNV-stable	Local	54	2.2	chr19	54708562	58599150	0.441554	461	0.0809533	0.877338	22051	0.260447	2	1	1	-5.01563
CNV-stable	Local	54	2.2	chr20	145888	26082924	0.425441	609	0.0806601	0.961186	38655	0.27246	2	1	1	-4.9522
CNV-stable	Local	54	2.2	chr20	28580901	30919502	0.351814	157	0.114118	1.02124	1642	0.445462	3	2	1	-5.04757
CNV-stable	Local	54	2.2	chr20	31285311	64303122	0.434989	1034	0.0723603	0.899612	77848	0.265398	2	1	1	-4.98411
CNV-stable	Local	54	2.2	chr21	5031934	13052061	0.33385	205	0.114569	0.961197	2865	0.477382	3	2	1	-5.18199
CNV-stable	Local	54	2.2	chr21	13413936	42908720	0.43958	635	0.0744536	0.943207	37904	0.290925	2	1	1	-4.99343
CNV-stable	Local	54	2.2	chr21	42955605	43262577	0.270173	13	0.157544	0.855611	323	0.347258	2	2	0	-5.05147
CNV-stable	Local	54	2.2	chr21	43669996	46658699	0.428539	329	0.0799599	0.922826	12997	0.263498	2	1	1	-4.96076
CNV-stable	Local	54	2.2	chr22	10685457	12630720	0.366685	95	0.110974	0.973019	991	0.346408	2	1	1	-5.03377
CNV-stable	Local	54	2.2	chr22	15528913	16429095	0.332096	55	0.106292	0.98558	1350	0.326075	3	2	1	-5.16684
CNV-stable	Local	54	2.2	chr22	16429230	50711739	0.428223	2032	0.0813178	0.883962	97079	0.277834	2	1	1	-4.97013
CNV-stable	Global	18	2.2	chr1	13668	1217912	0.319968	38	0.13388	1.27299	2340	0.525911	5	5	0	-4.93523
CNV-stable	Global	18	2.2	chr1	1218994	16761145	0.396279	814	0.0966461	0.895067	35353	0.317698	1	1	0	-4.93779
CNV-stable	Global	18	2.2	chr1	16868806	46652517	0.414342	1010	0.0815898	0.881763	68033	0.303817	1	1	0	-4.93821
CNV-stable	Global	18	2.2	chr1	46658807	121052111	0.426812	1148	0.0792277	1.00392	96225	0.296465	2	1	1	-4.95605
CNV-stable	Global	18	2.2	chr1	143449352	248816707	0.336296	3130	0.0882181	1.41635	251027	0.429448	7	6	1	-4.93411
CNV-stable	Global	18	2.2	chr2	41647	89020337	0.428965	1475	0.0782841	0.95631	105529	0.294344	2	1	1	-4.96159
CNV-stable	Global	18	2.2	chr2	89040287	91963698	0.356701	69	0.126366	1.0727	4397	0.259391	3	3	0	-4.93533
CNV-stable	Global	18	2.2	chr2	94195995	242094871	0.421497	2924	0.0853871	1.02715	216694	0.287887	2	1	1	-4.94936
CNV-stable	Global	18	2.2	chr3	319825	75621605	0.424729	1430	0.0810082	0.968269	105733	0.302186	2	1	1	-4.95075
CNV-stable	Global	18	2.2	chr3	75630822	75738577	0.311317	108	0.078882	0.951104	618	0.222396	4	4	0	-5.07343
CNV-stable	Global	18	2.2	chr3	75738588	90234801	0.434599	53	0.0554193	1.09072	4048	0.340585	3	2	1	-4.97995
CNV-stable	Global	18	2.2	chr3	91483878	195671234	0.427441	1867	0.0794736	1.00175	120253	0.294928	2	1	1	-4.95728
CNV-stable	Global	18	2.2	chr3	195673783	195784575	0.297457	76	0.121345	0.802666	1272	0.214743	4	4	0	-5.34764
CNV-stable	Global	18	2.2	chr3	195785122	198168078	0.409398	119	0.08992	0.795348	6209	0.258625	0	0	0	-4.93315
CNV-stable	Global	18	2.2	chr4	60507	49551042	0.416323	835	0.083501	0.991867	48849	0.307752	2	1	1	-4.9377
CNV-stable	Global	18	2.2	chr4	51908835	190109201	0.427939	1873	0.0801419	1.02359	124923	0.300109	2	1	1	-4.96171
CNV-stable	Global	18	2.2	chr5	206128	45801044	0.423653	525	0.079983	1.00438	39649	0.294203	2	1	1	-4.94949
CNV-stable	Global	18	2.2	chr5	50399214	171790367	0.427315	1718	0.0815624	1.00698	140483	0.286101	2	1	1	-4.95756
CNV-stable	Global	18	2.2	chr5	172045413	181324497	0.396685	295	0.098362	0.885131	17635	0.290722	1	1	0	-4.93725
CNV-stable	Global	18	2.2	chr6	140219	29830865	0.433522	724	0.0841526	0.967723	36056	0.279323	2	1	1	-4.97319
CNV-stable	Global	18	2.2	chr6	29887519	29888731	0.158329	9	0.134701	1.14942	61	0.256146	7	7	0	-5.77713
CNV-stable	Global	18	2.2	chr6	29889085	29944131	0.360474	47	0.0730822	1.07808	360	0.309045	3	3	0	-4.93337
CNV-stable	Global	18	2.2	chr6	29944372	32457105	0.420496	653	0.0819769	0.888737	18521	0.246436	1	1	0	-4.94715
CNV-stable	Global	18	2.2	chr6	32473373	32530256	0.287165	79	0.107302	0.966854	195	0.379778	5	5	0	-5.14104
CNV-stable	Global	18	2.2	chr6	32552930	32554064	0.396577	26	0.108907	0.732078	51	0.212601	0	0	0	-4.95661
CNV-stable	Global	18	2.2	chr6	32554496	32665082	0.310145	394	0.11442	1.02645	785	0.330105	4	4	0	-5.01739
CNV-stable	Global	18	2.2	chr6	32665126	60873573	0.425173	893	0.0765126	0.97511	53835	0.28948	2	1	1	-4.95133
CNV-stable	Global	18	2.2	chr6	61574140	170583760	0.429688	1463	0.0812771	1.01707	113669	0.285243	2	1	1	-4.96491
CNV-stable	Global	18	2.2	chr7	20860	7068348	0.410443	318	0.0883608	0.846087	12244	0.304469	1	1	0	-4.94032
CNV-stable	Global	18	2.2	chr7	7068549	57485484	0.419279	1068	0.0798175	1.02054	52550	0.314117	2	1	1	-4.94468
CNV-stable	Global	18	2.2	chr7	63113858	77287502	0.389093	273	0.0961215	0.806885	16525	0.267183	0	0	0	-4.95421
CNV-stable	Global	18	2.2	chr7	77293173	100356834	0.43233	395	0.0716331	1.00308	31953	0.293145	2	1	1	-4.9703
CNV-stable	Global	18	2.2	chr7	100358243	103389473	0.375914	307	0.099174	0.796613	12903	0.219684	0	0	0	-4.993
CNV-stable	Global	18	2.2	chr7	103411334	142255430	0.428282	662	0.0713696	0.99835	50241	0.280161	2	1	1	-4.95899
CNV-stable	Global	18	2.2	chr7	142257833	142759878	0.346535	230	0.0972359	1.15449	2254	0.299328	4	4	0	-4.93813
CNV-stable	Global	18	2.2	chr7	142759949	142761906	0.183041	19	0.150635	0.987865	61	0.28291	7	7	0	-5.73037
CNV-stable	Global	18	2.2	chr7	142761914	142774554	0.357768	122	0.103377	1.2621	335	0.349623	6	5	1	-4.94493
CNV-stable	Global	18	2.2	chr7	142774578	159109734	0.41974	371	0.0830272	0.99386	23377	0.31926	2	1	1	-4.94204
CNV-stable	Global	18	2.2	chr8	627101	17077725	0.382071	439	0.099989	1.03389	15743	0.309983	2	2	0	-4.9415
CNV-stable	Global	18	2.2	chr8	17113881	37937823	0.433503	499	0.0713895	0.973882	28842	0.278554	2	1	1	-4.9728
CNV-stable	Global	18	2.2	chr8	38060081	38172190	0.116554	9	0.0683199	0.766739	422	0.204242	7	7	0	-6.98974
CNV-stable	Global	18	2.2	chr8	38238144	43193988	0.41441	98	0.102196	0.903474	9357	0.286834	1	1	0	-4.93886
CNV-stable	Global	18	2.2	chr8	46778301	145003654	0.423555	1471	0.0874855	1.00661	89634	0.310531	2	1	1	-4.94957
CNV-stable	Global	18	2.2	chr9	14690	39118210	0.411512	704	0.0875777	0.975258	43642	0.28505	2	1	1	-4.93394
CNV-stable	Global	18	2.2	chr9	39540661	43245049	0.358437	163	0.111338	0.997061	2770	0.305159	3	3	0	-4.94763
CNV-stable	Global	18	2.2	chr9	61192774	68357096	0.356952	235	0.112727	1.00195	4824	0.287204	3	3	0	-4.94687
CNV-stable	Global	18	2.2	chr9	68384399	138219722	0.422362	1579	0.0843447	0.959498	110428	0.305094	2	1	1	-4.94706
CNV-stable	Global	18	2.2	chr10	48005	38984402	0.423743	917	0.0793057	0.953059	40488	0.282687	2	1	1	-4.95043
CNV-stable	Global	18	2.2	chr10	42271616	54329807	0.408106	502	0.0934219	1.00424	19063	0.309469	2	1	1	-4.93426
CNV-stable	Global	18	2.2	chr10	54527929	133626774	0.263563	1494	0.0934425	0.965104	109356	0.300152	6	6	0	-5.24885
CNV-stable	Global	18	2.2	chr11	126079	1096581	0.354565	189	0.101558	0.889759	5211	0.376426	3	3	0	-5.0215
CNV-stable	Global	18	2.2	chr11	1097146	1099604	0.142215	12	0.174207	1.08035	126	0.240499	7	7	0	-6.03445
CNV-stable	Global	18	2.2	chr11	1099692	50409167	0.431119	1303	0.0803769	0.993255	83217	0.28829	2	1	1	-4.96605
CNV-stable	Global	18	2.2	chr11	54591798	56701161	0.410253	180	0.0677371	1.0563	6154	0.215019	3	2	1	-4.93445
CNV-stable	Global	18	2.2	chr11	56701170	56801953	0.298565	31	0.065254	1.00723	211	0.204774	5	5	0	-5.0663
CNV-stable	Global	18	2.2	chr11	56971203	134467672	0.426536	2084	0.0811298	0.959909	160593	0.289314	2	1	1	-4.95536
CNV-stable	Global	18	2.2	chr12	12233	57556	0.255608	21	0.128488	1.54112	385	0.30115	7	7	0	-4.96421
CNV-stable	Global	18	2.2	chr12	125962	6044573	0.434556	259	0.0912423	0.976703	12656	0.291958	2	1	1	-4.97599
CNV-stable	Global	18	2.2	chr12	6057952	8229703	0.432429	164	0.077224	0.883556	11773	0.244479	1	1	0	-4.97749
CNV-stable	Global	18	2.2	chr12	8237055	34166374	0.403312	804	0.0921296	0.997208	41232	0.277127	2	1	1	-4.93474
CNV-stable	Global	18	2.2	chr12	37418138	133084132	0.431238	2296	0.079727	0.935662	176747	0.283243	2	1	1	-4.97148
CNV-stable	Global	18	2.2	chr13	18173200	114299067	0.413758	1265	0.0895946	1.01578	83005	0.301802	2	1	1	-4.93803
CNV-stable	Global	18	2.2	chr14	18334019	19936576	0.343823	124	0.0911757	1.0314	3642	0.199109	3	3	0	-4.95891
CNV-stable	Global	18	2.2	chr14	19975713	106823737	0.422491	2018	0.0818244	0.958503	133996	0.291885	2	1	1	-4.9474
CNV-stable	Global	18	2.2	chr15	20011061	22437491	0.328455	99	0.0980877	0.981408	3285	0.310486	4	4	0	-5.00964
CNV-stable	Global	18	2.2	chr15	22519512	82327251	0.421861	1718	0.0792149	0.947938	122318	0.280668	2	1	1	-4.94786
CNV-stable	Global	18	2.2	chr15	82327257	82434075	0.264625	17	0.100671	1.03558	568	0.271913	6	6	0	-5.14964
CNV-stable	Global	18	2.2	chr15	82434369	101975054	0.432846	647	0.0776278	0.957446	34055	0.262433	2	1	1	-4.97214
CNV-stable	Global	18	2.2	chr16	16632	33745415	0.417176	1020	0.087156	0.85829	89384	0.254628	1	1	0	-4.9445
CNV-stable	Global	18	2.2	chr16	46608097	55749599	0.441786	160	0.0591227	0.987874	13400	0.265341	2	1	1	-5.00199
CNV-stable	Global	18	2.2	chr16	55764691	55767228	0.208954	10	0.0479305	1.63929	23	0.544673	7	7	0	-5.21875
CNV-stable	Global	18	2.2	chr16	55767290	74350579	0.423653	521	0.080098	0.875977	44635	0.243455	1	1	0	-4.95399
CNV-stable	Global	18	2.2	chr16	74352428	74413616	0.335017	36	0.0985466	0.738199	654	0.186297	0	0	0	-5.2474
CNV-stable	Global	18	2.2	chr16	74418062	90175209	0.424105	658	0.0703546	0.905378	26916	0.287536	1	1	0	-4.95544
CNV-stable	Global	18	2.2	chr17	137556	21415351	0.425912	1431	0.0802641	0.887392	77061	0.251399	1	1	0	-4.95883
CNV-stable	Global	18	2.2	chr17	21415470	21681023	0.320862	88	0.110922	1.11688	448	0.38455	4	4	0	-4.9544
CNV-stable	Global	18	2.2	chr17	21681031	21685566	0.0859165	12	0.0928842	1.32496	24	0.388607	7	7	0	-6.56624
CNV-stable	Global	18	2.2	chr17	21685591	22568603	0.369065	59	0.124426	0.9713	664	0.316754	2	2	0	-4.95433
CNV-stable	Global	18	2.2	chr17	26981717	83085163	0.423499	2117	0.081011	0.873636	166746	0.260826	1	1	0	-4.95385
CNV-stable	Global	18	2.2	chr18	48338	112268	0.219338	11	0.118615	1.19293	152	0.360037	7	7	0	-5.20001
CNV-stable	Global	18	2.2	chr18	196829	14992695	0.423185	427	0.0847385	0.971002	19609	0.28394	2	1	1	-4.9476
CNV-stable	Global	18	2.2	chr18	20979714	80045689	0.433194	704	0.0798569	1.00062	49439	0.291474	2	1	1	-4.97263
CNV-stable	Global	18	2.2	chr19	111016	23944822	0.417051	1871	0.0894478	0.805244	92150	0.257012	0	0	0	-4.93862
CNV-stable	Global	18	2.2	chr19	27755242	39886439	0.422758	437	0.0899739	0.819968	30071	0.244091	0	0	0	-4.94886
CNV-stable	Global	18	2.2	chr19	39886635	39899502	0.26677	27	0.15903	1.03778	128	0.27257	6	6	0	-5.14009
CNV-stable	Global	18	2.2	chr19	39899519	43360396	0.423036	374	0.0911694	0.932343	18153	0.24628	2	1	1	-4.95334
CNV-stable	Global	18	2.2	chr19	43361540	54724332	0.412753	1098	0.0886801	0.81718	54929	0.246185	0	0	0	-4.93634
CNV-stable	Global	18	2.2	chr19	54724564	54852264	0.45318	120	0.0491931	0.967193	2212	0.171813	2	1	1	-5.05509
CNV-stable	Global	18	2.2	chr19	54852441	58599150	0.424799	335	0.0848794	0.837221	19361	0.255753	0	0	0	-4.95691
CNV-stable	Global	18	2.2	chr20	145888	4787490	0.426407	250	0.0756109	0.915945	12564	0.253142	1	1	0	-4.96235
CNV-stable	Global	18	2.2	chr20	4787537	26082924	0.418547	344	0.0780419	1.02562	26720	0.262325	2	1	1	-4.94469
CNV-stable	Global	18	2.2	chr20	28580901	31465341	0.35829	163	0.120571	0.980737	2166	0.423476	3	3	0	-4.95426
CNV-stable	Global	18	2.2	chr20	31482436	64303122	0.433826	1022	0.0734469	0.917256	77295	0.257174	1	1	0	-4.98455
CNV-stable	Global	18	2.2	chr21	5031934	13052061	0.32295	194	0.105008	0.921633	2763	0.369779	4	4	0	-5.07731
CNV-stable	Global	18	2.2	chr21	13413936	42906905	0.435028	638	0.0751565	0.968239	37971	0.260774	2	1	1	-4.97788
CNV-stable	Global	18	2.2	chr21	42908720	43262762	0.238094	17	0.141763	0.858105	377	0.329426	6	6	0	-5.57222
CNV-stable	Global	18	2.2	chr21	43669996	46658699	0.429639	317	0.088081	0.955375	13220	0.270517	2	1	1	-4.96344
CNV-stable	Global	18	2.2	chr22	10685457	12630720	0.366226	93	0.11813	0.967208	939	0.354068	3	3	0	-4.96009
CNV-stable	Global	18	2.2	chr22	15528913	16390737	0.309222	50	0.10968	1.01744	1283	0.291407	4	4	0	-5.02599
CNV-stable	Global	18	2.2	chr22	16425982	50711739	0.42277	1987	0.0843476	0.889404	96430	0.266808	1	1	0	-4.95164
BRCA2-mutant	Biopsy	78	2.3	chr1	14653	948721	0.265155	41	0.153283	0.989537	1523	0.53739	4	3	1	-5.44855
BRCA2-mutant	Biopsy	78	2.3	chr1	955679	16485587	0.15694	587	0.114839	0.719868	39559	0.521541	1	1	0	-5.14499
BRCA2-mutant	Biopsy	78	2.3	chr1	16490815	16938871	0.323795	212	0.126726	0.851764	2998	0.958408	3	2	1	-5.31576
BRCA2-mutant	Biopsy	78	2.3	chr1	16940041	36358720	0.130286	577	0.0852142	0.792524	50298	0.549855	2	2	0	-4.99175
BRCA2-mutant	Biopsy	78	2.3	chr1	36418345	51402488	0.300241	459	0.0991625	0.959212	40165	0.630869	3	2	1	-5.2634
BRCA2-mutant	Biopsy	78	2.3	chr1	51408279	121375092	0.363174	1229	0.0923453	0.82124	99716	0.543953	2	1	1	-5.06744
BRCA2-mutant	Biopsy	78	2.3	chr1	125064318	144054390	0.0656544	27	0.118405	3.1658	1789	27.1911	7	7	0	-5.05713
BRCA2-mutant	Biopsy	78	2.3	chr1	144426381	175406666	0.402845	1390	0.0924887	0.850607	111551	0.593542	2	1	1	-4.94066
BRCA2-mutant	Biopsy	78	2.3	chr1	176133838	248650600	0.175988	1918	0.0971623	0.61628	106207	0.388909	1	1	0	-4.96929
BRCA2-mutant	Biopsy	78	2.3	chr2	224970	58678259	0.17353	980	0.0965292	0.547362	63231	0.353423	1	1	0	-4.93624
BRCA2-mutant	Biopsy	78	2.3	chr2	60387437	91963735	0.361518	676	0.114501	1.16598	58051	0.902136	3	2	1	-4.94602
BRCA2-mutant	Biopsy	78	2.3	chr2	94203345	201641017	0.417837	2126	0.0902347	0.892346	169908	0.566335	2	1	1	-4.93916
BRCA2-mutant	Biopsy	78	2.3	chr2	201645091	241897139	0.173895	996	0.0984848	0.555767	61671	0.365457	1	1	0	-4.93665
BRCA2-mutant	Biopsy	78	2.3	chr3	344564	10043351	0.418316	225	0.0817887	0.942512	12449	0.617523	2	1	1	-4.94607
BRCA2-mutant	Biopsy	78	2.3	chr3	10046582	10049577	0.285934	27	0.103315	0.557716	72	0.256012	1	1	0	-5.53222
BRCA2-mutant	Biopsy	78	2.3	chr3	10064163	17090009	0.423023	300	0.089928	0.959123	15969	0.722217	2	1	1	-4.9584
BRCA2-mutant	Biopsy	78	2.3	chr3	17877712	75431032	0.165379	1068	0.090442	0.602507	80843	0.371457	1	1	0	-4.97048
BRCA2-mutant	Biopsy	78	2.3	chr3	75433043	75604454	0.218041	42	0.125675	0.394904	168	0.253944	1	1	0	-5.25681
BRCA2-mutant	Biopsy	78	2.3	chr3	75630546	75737791	0.359323	121	0.106751	0.887028	584	0.35032	2	1	1	-5.0704
BRCA2-mutant	Biopsy	78	2.3	chr3	75738658	82807547	0.154326	31	0.0822516	0.722347	1949	0.462574	2	2	0	-5.15445
BRCA2-mutant	Biopsy	78	2.3	chr3	85979433	90227511	0.436004	35	0.0520303	1.0505	2183	0.569456	2	1	1	-5.04141
BRCA2-mutant	Biopsy	78	2.3	chr3	91416882	93470715	0.18089	9	0.140268	31.3668	385	22.0181	7	6	1	-10.2643
BRCA2-mutant	Biopsy	78	2.3	chr3	93470771	125532112	0.433807	672	0.0766998	0.94712	48430	2.32078	2	1	1	-4.98119
BRCA2-mutant	Biopsy	78	2.3	chr3	125800273	129557068	0.398947	106	0.122873	1.00465	9305	0.787747	2	1	1	-4.9693
BRCA2-mutant	Biopsy	78	2.3	chr3	129651388	130002775	0.215024	9	0.194994	0.86624	299	1.32338	1	1	0	-5.47377
BRCA2-mutant	Biopsy	78	2.3	chr3	130021755	154429133	0.42417	406	0.0914546	0.98204	36231	0.615823	2	1	1	-4.96968
BRCA2-mutant	Biopsy	78	2.3	chr3	155084043	187733921	0.343967	584	0.0986184	1.30836	49338	0.922183	3	2	1	-4.94573
BRCA2-mutant	Biopsy	78	2.3	chr3	188708642	195619384	0.0965591	101	0.0670712	1.23766	8242	1.00486	3	3	0	-4.95017
BRCA2-mutant	Biopsy	78	2.3	chr3	195619460	195726080	0.285122	47	0.124261	1.63198	715	2.33335	4	3	1	-4.93539
BRCA2-mutant	Biopsy	78	2.3	chr3	195726193	195780528	0.144212	40	0.129409	1.11449	827	0.905002	2	2	0	-5.11328
BRCA2-mutant	Biopsy	78	2.3	chr3	195780535	195788270	0.358864	74	0.132099	1.33572	2533	0.237306	3	2	1	-4.94609
BRCA2-mutant	Biopsy	78	2.3	chr3	195788444	198168078	0.142701	163	0.110348	0.889584	7610	0.799334	2	2	0	-4.99454
BRCA2-mutant	Biopsy	78	2.3	chr4	60507	46051739	0.177099	786	0.104517	0.608346	40585	0.454535	1	1	0	-4.96166
BRCA2-mutant	Biopsy	78	2.3	chr4	46064339	48540990	0.432378	69	0.0685161	0.991624	4859	0.600754	2	1	1	-4.99427
BRCA2-mutant	Biopsy	78	2.3	chr4	49050523	49618499	0.267279	48	0.134825	1.89132	447	7.90895	5	4	1	-5.013
BRCA2-mutant	Biopsy	78	2.3	chr4	52745348	84809761	0.428356	718	0.0907014	0.998234	43468	0.652524	2	1	1	-4.98678
BRCA2-mutant	Biopsy	78	2.3	chr4	85942013	190068513	0.171434	1194	0.0929197	0.641696	81042	0.407444	1	1	0	-5.00014
BRCA2-mutant	Biopsy	78	2.3	chr5	140417	434940	0.137586	26	0.0845302	0.588026	1052	0.25464	1	1	0	-5.05655
BRCA2-mutant	Biopsy	78	2.3	chr5	442323	639340	0.363978	39	0.0972328	1.58906	1013	0.997043	4	2	2	-5.04554
BRCA2-mutant	Biopsy	78	2.3	chr5	639386	3610070	0.204834	132	0.107133	2.24672	7637	2.07421	6	5	1	-4.93873
BRCA2-mutant	Biopsy	78	2.3	chr5	3610338	12795518	0.337178	178	0.0964862	1.32626	8232	1.18622	3	2	1	-4.96079
BRCA2-mutant	Biopsy	78	2.3	chr5	13638181	43298455	0.424329	494	0.0743383	1.05811	35582	0.76089	2	1	1	-5.01582
BRCA2-mutant	Biopsy	78	2.3	chr5	50632975	50822463	0.429124	16	0.0643576	0.966792	580	0.440494	2	1	1	-4.97454
BRCA2-mutant	Biopsy	78	2.3	chr5	50833877	110642541	0.17991	740	0.0989829	0.617245	50972	0.36654	1	1	0	-4.9688
BRCA2-mutant	Biopsy	78	2.3	chr5	110756831	124708735	0.258033	205	0.109991	0.428107	8914	0.261504	1	1	0	-5.40926
BRCA2-mutant	Biopsy	78	2.3	chr5	124808968	181200023	0.180729	1202	0.0903722	0.645781	90713	0.385969	1	1	0	-4.99968
BRCA2-mutant	Biopsy	78	2.3	chr6	304890	6305244	0.242569	108	0.123608	0.433877	4426	0.259679	1	1	0	-5.27734
BRCA2-mutant	Biopsy	78	2.3	chr6	6535001	20739776	0.363159	196	0.0893859	0.79209	14563	0.55842	2	1	1	-5.08547
BRCA2-mutant	Biopsy	78	2.3	chr6	21064916	30008173	0.405616	560	0.100124	0.965909	22034	0.653566	2	1	1	-4.94705
BRCA2-mutant	Biopsy	78	2.3	chr6	30008217	32443949	0.43021	586	0.0782922	0.928504	24584	0.58231	2	1	1	-4.96641
BRCA2-mutant	Biopsy	78	2.3	chr6	32444069	32637681	0.37466	192	0.0944645	1.44	564	0.77489	3	2	1	-5.00781
BRCA2-mutant	Biopsy	78	2.3	chr6	32638840	32642232	0.350678	55	0.0928156	0.646766	134	0.205004	2	1	1	-5.36551
BRCA2-mutant	Biopsy	78	2.3	chr6	32642267	32664968	0.391329	159	0.0699889	1.19629	323	0.464307	3	2	1	-5.0167
BRCA2-mutant	Biopsy	78	2.3	chr6	32665082	32665212	0.135986	9	0.13204	2.89519	12	2.86897	7	6	1	-5.02202
BRCA2-mutant	Biopsy	78	2.3	chr6	32666411	33085951	0.40529	134	0.0803227	1.31907	2547	0.910344	4	2	2	-5.01789
BRCA2-mutant	Biopsy	78	2.3	chr6	33085960	33086680	0.314945	41	0.056868	0.731258	85	0.202717	2	1	1	-5.50596
BRCA2-mutant	Biopsy	78	2.3	chr6	33086842	58120790	0.419182	835	0.0823768	1.04526	69421	0.697944	2	1	1	-4.99792
BRCA2-mutant	Biopsy	78	2.3	chr6	61574140	70859426	0.408501	73	0.0786841	1.31561	7634	1.10266	4	2	2	-5.01991
BRCA2-mutant	Biopsy	78	2.3	chr6	72097275	82202436	0.263902	120	0.120176	1.00256	11539	0.737194	4	3	1	-5.42594
BRCA2-mutant	Biopsy	78	2.3	chr6	82214928	110415407	0.355229	366	0.114557	1.84843	46447	1.35537	5	3	2	-5.01381
BRCA2-mutant	Biopsy	78	2.3	chr6	110425148	139373924	0.130642	492	0.0769046	0.78593	35676	0.519004	2	2	0	-4.99758
BRCA2-mutant	Biopsy	78	2.3	chr6	139614655	160154953	0.0909093	406	0.0597704	1.06207	34926	0.660108	3	3	0	-5.00023
BRCA2-mutant	Biopsy	78	2.3	chr6	160219023	167341222	0.0842712	164	0.0649811	1.37768	9490	1.17506	3	3	0	-4.959
BRCA2-mutant	Biopsy	78	2.3	chr6	167373063	167976498	0.257848	23	0.151144	1.68459	1594	0.902376	4	3	1	-4.97217
BRCA2-mutant	Biopsy	78	2.3	chr6	168030643	170584367	0.0671311	102	0.0518955	1.53579	5180	1.06158	4	4	0	-4.93765
BRCA2-mutant	Biopsy	78	2.3	chr7	20860	31554644	0.17851	774	0.103633	0.539075	33005	0.334724	1	1	0	-4.93372
BRCA2-mutant	Biopsy	78	2.3	chr7	31571908	55473014	0.426306	600	0.0828447	0.967043	31610	0.650827	2	1	1	-4.96792
BRCA2-mutant	Biopsy	78	2.3	chr7	55587309	57828440	0.374663	85	0.11866	0.713642	3795	0.4801	2	1	1	-5.11865
BRCA2-mutant	Biopsy	78	2.3	chr7	63068052	78627327	0.392229	346	0.117401	0.754301	21794	0.506342	2	1	1	-5.01692
BRCA2-mutant	Biopsy	78	2.3	chr7	80096835	80805628	0.152987	10	0.0723492	0.564354	660	0.258264	1	1	0	-4.98193
BRCA2-mutant	Biopsy	78	2.3	chr7	81706144	97869223	0.439428	204	0.0718102	0.951161	22426	0.709172	2	1	1	-5.00157
BRCA2-mutant	Biopsy	78	2.3	chr7	97928132	97928302	0.187392	9	0.0851569	1.50981	17	0.180819	5	4	1	-5.1933
BRCA2-mutant	Biopsy	78	2.3	chr7	97938592	102748891	0.386356	441	0.0968006	0.800247	25162	0.471314	2	1	1	-4.99024
BRCA2-mutant	Biopsy	78	2.3	chr7	102749263	142252035	0.424581	804	0.0912953	0.952825	61975	0.698533	2	1	1	-4.95933
BRCA2-mutant	Biopsy	78	2.3	chr7	142252798	142760340	0.305664	191	0.0952978	1.35993	3324	0.750256	4	3	1	-5.02917
BRCA2-mutant	Biopsy	78	2.3	chr7	142760658	142762575	0.189258	19	0.133796	1.58597	70	2.87537	5	4	1	-5.13252
BRCA2-mutant	Biopsy	78	2.3	chr7	142762725	158081100	0.401829	517	0.103836	1.02835	29276	0.743088	2	1	1	-4.98079
BRCA2-mutant	Biopsy	78	2.3	chr7	158151382	158623511	0.194053	10	0.131868	1.26801	225	1.98009	5	4	1	-5.42122
BRCA2-mutant	Biopsy	78	2.3	chr7	158631816	159260734	0.421764	35	0.0653202	0.932244	1814	0.920397	2	1	1	-4.94875
BRCA2-mutant	Biopsy	78	2.3	chr8	213226	7342536	0.177074	168	0.0912095	0.602851	5032	0.390792	1	1	0	-4.95721
BRCA2-mutant	Biopsy	78	2.3	chr8	7357807	7860665	0.367854	43	0.13755	0.593022	851	0.644227	2	1	1	-5.40854
BRCA2-mutant	Biopsy	78	2.3	chr8	7863473	43897544	0.185283	1015	0.101591	0.513139	44146	0.341488	1	1	0	-4.94342
BRCA2-mutant	Biopsy	78	2.3	chr8	46579512	80030106	0.385149	309	0.11766	1.20654	35880	0.878569	3	2	1	-4.99085
BRCA2-mutant	Biopsy	78	2.3	chr8	80301435	129751280	0.276259	717	0.0912286	0.980356	51298	0.682275	3	2	1	-5.41354
BRCA2-mutant	Biopsy	78	2.3	chr8	129751537	145003393	0.107897	419	0.0691438	1.03814	26035	0.929788	2	2	0	-4.98555
BRCA2-mutant	Biopsy	78	2.3	chr9	12058	52278	0.0378413	9	0.0551712	2.69028	302	3.00713	7	7	0	-4.93379
BRCA2-mutant	Biopsy	78	2.3	chr9	117268	16253370	0.320597	336	0.106737	1.56632	24438	1.25208	4	3	1	-5.02663
BRCA2-mutant	Biopsy	78	2.3	chr9	16418875	43245081	0.394117	681	0.10438	0.981426	41182	0.662785	2	1	1	-4.96422
BRCA2-mutant	Biopsy	78	2.3	chr9	61193501	61857298	0.371243	35	0.100277	0.711773	381	0.576272	2	1	1	-5.13533
BRCA2-mutant	Biopsy	78	2.3	chr9	61857315	67720753	0.319104	153	0.118946	0.94504	4851	1.54294	3	2	1	-5.18396
BRCA2-mutant	Biopsy	78	2.3	chr9	67723488	67726036	0.365594	26	0.10282	0.295497	97	0.0817605	0	0	0	-5.40856
BRCA2-mutant	Biopsy	78	2.3	chr9	67867358	72244956	0.427543	64	0.0813938	1.01352	6113	0.614476	2	1	1	-4.99323
BRCA2-mutant	Biopsy	78	2.3	chr9	72359618	113157502	0.153295	742	0.0844187	0.670625	50989	0.446557	1	1	0	-5.07791
BRCA2-mutant	Biopsy	78	2.3	chr9	113157605	135565636	0.120055	806	0.0802334	0.895556	55827	0.634042	2	2	0	-4.93841
BRCA2-mutant	Biopsy	78	2.3	chr9	135624685	138219529	0.341911	174	0.118814	1.27646	15444	1.15426	3	2	1	-4.94412
BRCA2-mutant	Biopsy	78	2.3	chr10	46915	1199953	0.175403	35	0.111331	0.645398	2213	0.395439	1	1	0	-5.00102
BRCA2-mutant	Biopsy	78	2.3	chr10	1217136	38697771	0.363365	806	0.0974975	0.729636	40533	0.479818	2	1	1	-5.14743
BRCA2-mutant	Biopsy	78	2.3	chr10	42271616	128115696	0.372465	2110	0.0940694	0.766902	136384	0.533808	2	1	1	-5.06348
BRCA2-mutant	Biopsy	78	2.3	chr10	128122931	133626774	0.308459	146	0.124475	0.881767	6998	0.73823	3	2	1	-5.32999
BRCA2-mutant	Biopsy	78	2.3	chr11	135029	1011490	0.163826	59	0.0966907	0.603102	4531	0.391901	1	1	0	-4.97396
BRCA2-mutant	Biopsy	78	2.3	chr11	1016722	1020778	0.328701	40	0.0941052	0.440406	407	0.130631	1	1	0	-6.12957
BRCA2-mutant	Biopsy	78	2.3	chr11	1026048	1099604	0.184882	36	0.136805	1.45846	1008	1.69716	5	4	1	-5.24855
BRCA2-mutant	Biopsy	78	2.3	chr11	1099802	22859456	0.170645	913	0.0811534	0.661025	49814	0.425286	1	1	0	-5.02555
BRCA2-mutant	Biopsy	78	2.3	chr11	23403995	34439164	0.385661	168	0.0860929	1.30141	14878	0.943948	3	2	1	-4.99523
BRCA2-mutant	Biopsy	78	2.3	chr11	34456526	50409040	0.433437	279	0.0765255	0.934774	28037	0.642189	2	1	1	-4.97693
BRCA2-mutant	Biopsy	78	2.3	chr11	54592041	56331551	0.45214	48	0.0598567	0.888879	5270	0.433842	2	1	1	-5.04931
BRCA2-mutant	Biopsy	78	2.3	chr11	56332423	56701593	0.359047	128	0.0772947	1.04775	1678	0.534027	3	2	1	-5.00436
BRCA2-mutant	Biopsy	78	2.3	chr11	56705727	130915076	0.414744	2216	0.0955269	1.0389	214015	0.729212	2	1	1	-4.98863
BRCA2-mutant	Biopsy	78	2.3	chr11	132211979	134382227	0.0817098	66	0.0721816	1.32421	4948	0.864657	3	3	0	-4.94249
BRCA2-mutant	Biopsy	78	2.3	chr12	12252	22871	0.176198	32	0.109859	2.29606	555	1.51627	6	5	1	-4.95612
BRCA2-mutant	Biopsy	78	2.3	chr12	22883	8242850	0.402033	487	0.0972488	1.16943	37133	0.829563	3	2	1	-5.07443
BRCA2-mutant	Biopsy	78	2.3	chr12	8285792	8359162	0.096787	9	0.117213	1.24784	44	0.838057	3	3	0	-4.95058
BRCA2-mutant	Biopsy	78	2.3	chr12	8388544	9294892	0.413175	105	0.0756242	1.17456	5450	1.01698	2	1	1	-5.10671
BRCA2-mutant	Biopsy	78	2.3	chr12	9298513	9312519	0.139459	9	0.0902192	1.16584	240	0.433732	2	2	0	-5.14566
BRCA2-mutant	Biopsy	78	2.3	chr12	9420534	10770349	0.419005	66	0.0790332	0.99999	4478	0.774992	2	1	1	-4.96986
BRCA2-mutant	Biopsy	78	2.3	chr12	10882508	11092272	0.294025	97	0.068777	1.02418	1313	0.387937	3	2	1	-5.2349
BRCA2-mutant	Biopsy	78	2.3	chr12	11267541	11353735	0.304503	14	0.134517	0.518201	563	0.302597	1	1	0	-5.73951
BRCA2-mutant	Biopsy	78	2.3	chr12	11512880	34250099	0.418752	498	0.093442	0.988969	36040	0.72421	2	1	1	-4.96398
BRCA2-mutant	Biopsy	78	2.3	chr12	37418138	38320440	0.434715	21	0.115791	0.813088	537	0.744755	2	1	1	-4.9986
BRCA2-mutant	Biopsy	78	2.3	chr12	38677225	40547025	0.315474	12	0.200359	1.07455	5452	0.626923	3	2	1	-5.07455
BRCA2-mutant	Biopsy	78	2.3	chr12	40560792	110919316	0.429766	1870	0.0853086	0.918255	164686	0.572204	2	1	1	-4.96359
BRCA2-mutant	Biopsy	78	2.3	chr12	111310159	133219374	0.174514	634	0.102755	0.494378	36506	0.362235	1	1	0	-4.95909
BRCA2-mutant	Biopsy	78	2.3	chr13	18173200	18207455	0.306215	29	0.0801256	0.571484	255	0.316955	1	1	0	-5.75738
BRCA2-mutant	Biopsy	78	2.3	chr13	18211724	24988766	0.176119	310	0.120926	0.609165	10418	0.491097	1	1	0	-4.96286
BRCA2-mutant	Biopsy	78	2.3	chr13	25096713	25097154	0.465547	27	0.0241947	0.773729	60	0.106786	2	1	1	-5.17797
BRCA2-mutant	Biopsy	78	2.3	chr13	25365934	100670368	0.116404	714	0.0754391	0.910812	62448	0.646126	2	2	0	-4.93575
BRCA2-mutant	Biopsy	78	2.3	chr13	101082964	110466949	0.068093	217	0.0398764	1.26839	12021	1.21586	3	3	0	-4.94184
BRCA2-mutant	Biopsy	78	2.3	chr13	110467273	110493081	0.182474	12	0.165128	1.85185	290	1.83679	6	5	1	-5.05086
BRCA2-mutant	Biopsy	78	2.3	chr13	110493329	114299067	0.0725019	204	0.0605396	1.42906	10252	1.25973	4	4	0	-4.96758
BRCA2-mutant	Biopsy	78	2.3	chr14	18344491	19936576	0.319941	108	0.0964909	0.793716	4082	0.479563	2	1	1	-5.39734
BRCA2-mutant	Biopsy	78	2.3	chr14	19936577	64600268	0.427339	947	0.0808455	0.870934	74236	0.567146	2	1	1	-4.95784
BRCA2-mutant	Biopsy	78	2.3	chr14	64732369	75238953	0.174249	226	0.0958778	0.552924	18281	0.356776	1	1	0	-4.93599
BRCA2-mutant	Biopsy	78	2.3	chr14	75239160	105600285	0.0990033	603	0.0685004	0.887336	52508	0.630007	2	2	0	-4.94112
BRCA2-mutant	Biopsy	78	2.3	chr14	105623353	105624404	0.340809	9	0.0951548	0.799292	15	0.0952239	2	1	1	-5.22079
BRCA2-mutant	Biopsy	78	2.3	chr14	105624509	106038037	0.128934	95	0.113466	0.942895	2839	0.866835	2	2	0	-4.95967
BRCA2-mutant	Biopsy	78	2.3	chr14	106061935	106268254	0.30623	18	0.139505	1.04368	1439	0.359124	3	2	1	-5.14336
BRCA2-mutant	Biopsy	78	2.3	chr14	106268497	106810329	0.155225	217	0.0981267	0.953409	4951	0.558441	2	2	0	-5.05999
BRCA2-mutant	Biopsy	78	2.3	chr15	19888082	23215217	0.355026	181	0.112948	0.768477	7860	1.11457	2	1	1	-5.15043
BRCA2-mutant	Biopsy	78	2.3	chr15	23327126	23441540	0.309608	15	0.134909	0.385963	539	0.333712	1	1	0	-6.06754
BRCA2-mutant	Biopsy	78	2.3	chr15	23441767	34850365	0.389448	361	0.0985749	0.960777	21604	0.698649	2	1	1	-4.96484
BRCA2-mutant	Biopsy	78	2.3	chr15	34875855	101923205	0.39299	2144	0.0970919	0.647769	138104	0.444385	2	1	1	-5.18724
BRCA2-mutant	Biopsy	78	2.3	chr15	101965846	101976289	0.370234	12	0.113547	1.61272	237	1.28738	4	2	2	-5.01637
BRCA2-mutant	Biopsy	78	2.3	chr16	11651	18533147	0.178277	851	0.102676	0.539848	46165	0.321917	1	1	0	-4.9337
BRCA2-mutant	Biopsy	78	2.3	chr16	18788293	32254682	0.420574	506	0.0918263	0.920707	60573	0.613144	2	1	1	-4.94479
BRCA2-mutant	Biopsy	78	2.3	chr16	32426725	35090418	0.334156	46	0.134501	1.14865	2814	6.90943	3	2	1	-4.97322
BRCA2-mutant	Biopsy	78	2.3	chr16	46387827	46401482	0.0880948	16	0.145109	29.6245	323	19.2857	7	7	0	-10.2896
BRCA2-mutant	Biopsy	78	2.3	chr16	46571709	87342999	0.162365	1236	0.085865	0.602081	78665	0.364748	1	1	0	-4.97627
BRCA2-mutant	Biopsy	78	2.3	chr16	87402025	90178093	0.201833	403	0.106651	0.482922	9881	0.286431	1	1	0	-4.99523
BRCA2-mutant	Biopsy	78	2.3	chr17	116354	3032283	0.101214	174	0.0743359	0.936637	12846	0.660976	2	2	0	-4.94307
BRCA2-mutant	Biopsy	78	2.3	chr17	3062561	3063014	0.442833	9	0.0269835	1.57861	42	0.366983	4	2	2	-5.00635
BRCA2-mutant	Biopsy	78	2.3	chr17	3277990	18398505	0.104046	951	0.0676226	0.920451	80221	0.577464	2	2	0	-4.93734
BRCA2-mutant	Biopsy	78	2.3	chr17	18398617	18514533	0.380285	32	0.155335	1.10057	904	1.01803	3	2	1	-5.00838
BRCA2-mutant	Biopsy	78	2.3	chr17	18515213	21244207	0.114256	166	0.0790682	0.904895	9619	0.692669	2	2	0	-4.93408
BRCA2-mutant	Biopsy	78	2.3	chr17	21291273	21415859	0.412862	172	0.0971195	1.21261	801	0.840303	4	2	2	-5.10855
BRCA2-mutant	Biopsy	78	2.3	chr17	21416153	22568603	0.287295	155	0.150633	1.1665	1601	1.16986	4	3	1	-5.16032
BRCA2-mutant	Biopsy	78	2.3	chr17	26619619	31046947	0.102169	182	0.0588818	0.934119	22296	1.75269	2	2	0	-4.94149
BRCA2-mutant	Biopsy	78	2.3	chr17	31318487	36105271	0.174982	139	0.0738867	0.55325	11698	0.327129	1	1	0	-4.93547
BRCA2-mutant	Biopsy	78	2.3	chr17	36167617	36212342	0.415655	13	0.0776693	0.836341	343	0.489925	2	1	1	-4.94787
BRCA2-mutant	Biopsy	78	2.3	chr17	36254024	83221135	0.168799	2089	0.0932243	0.558098	138292	0.344277	1	1	0	-4.94287
BRCA2-mutant	Biopsy	78	2.3	chr18	48338	109972	0.255028	20	0.166611	6.56064	293	25.3292	7	5	2	-6.58298
BRCA2-mutant	Biopsy	78	2.3	chr18	112186	15005737	0.19008	379	0.104223	0.621077	19174	0.455873	1	1	0	-4.97749
BRCA2-mutant	Biopsy	78	2.3	chr18	20966785	39335618	0.284694	162	0.113279	0.577559	17339	0.464149	1	1	0	-5.52592
BRCA2-mutant	Biopsy	78	2.3	chr18	41970246	75287404	0.143091	402	0.084372	0.820894	29785	0.586393	2	2	0	-5.01391
BRCA2-mutant	Biopsy	78	2.3	chr18	76362752	80136961	0.26153	38	0.11605	0.480336	2618	0.280029	1	1	0	-5.339
BRCA2-mutant	Biopsy	78	2.3	chr19	107329	4859925	0.185291	428	0.10912	0.468263	17277	0.292534	1	1	0	-4.99036
BRCA2-mutant	Biopsy	78	2.3	chr19	5070798	13235793	0.368368	796	0.0948926	0.629357	44651	0.344784	2	1	1	-5.30855
BRCA2-mutant	Biopsy	78	2.3	chr19	13245336	23932567	0.426734	818	0.0876813	0.791713	45108	0.488365	2	1	1	-4.99067
BRCA2-mutant	Biopsy	78	2.3	chr19	27755327	54108253	0.425638	1805	0.0892187	0.801771	126736	0.498434	2	1	1	-4.98127
BRCA2-mutant	Biopsy	78	2.3	chr19	54114826	54667913	0.387338	294	0.0980846	0.92392	6534	0.497437	2	1	1	-4.96013
BRCA2-mutant	Biopsy	78	2.3	chr19	54671353	54698754	0.150824	9	0.126545	1.05461	280	0.251097	2	2	0	-5.09257
BRCA2-mutant	Biopsy	78	2.3	chr19	54710318	54816568	0.451663	63	0.0520454	0.906376	2141	0.395815	2	1	1	-5.04712
BRCA2-mutant	Biopsy	78	2.3	chr19	54816698	54818564	0.242106	9	0.220513	1.01418	65	0.237159	4	3	1	-5.47602
BRCA2-mutant	Biopsy	78	2.3	chr19	54818870	58599162	0.422313	483	0.0897358	0.806935	25006	0.537793	2	1	1	-4.97154
BRCA2-mutant	Biopsy	78	2.3	chr20	96321	9435337	0.165736	364	0.0874982	0.675421	19758	0.404722	1	1	0	-5.05321
BRCA2-mutant	Biopsy	78	2.3	chr20	9476523	25498422	0.117062	377	0.0623939	1.02037	25761	0.728623	2	2	0	-4.97632
BRCA2-mutant	Biopsy	78	2.3	chr20	25773496	25775481	0.404858	12	0.0910594	0.89634	88	0.358625	2	1	1	-4.93346
BRCA2-mutant	Biopsy	78	2.3	chr20	25848624	25987507	0.103498	20	0.0772628	0.569374	319	0.390209	1	1	0	-5.27661
BRCA2-mutant	Biopsy	78	2.3	chr20	26081074	26091471	0.33024	21	0.140237	1.05388	112	0.456592	3	2	1	-5.03383
BRCA2-mutant	Biopsy	78	2.3	chr20	28580589	29416809	0.358306	92	0.0972419	1.16999	731	0.821419	3	2	1	-4.94292
BRCA2-mutant	Biopsy	78	2.3	chr20	29450226	29481517	0.104309	11	0.0900347	0.969398	38	0.298339	2	2	0	-4.95045
BRCA2-mutant	Biopsy	78	2.3	chr20	29483497	37872205	0.342412	418	0.111173	1.32451	42058	0.913412	3	2	1	-4.95115
BRCA2-mutant	Biopsy	78	2.3	chr20	38161764	52151937	0.176021	442	0.088958	0.602052	32332	0.478741	1	1	0	-4.95714
BRCA2-mutant	Biopsy	78	2.3	chr20	53254310	63690935	0.0880291	397	0.0642453	1.3234	31778	0.864428	3	3	0	-4.94627
BRCA2-mutant	Biopsy	78	2.3	chr20	63691653	64328010	0.276685	77	0.0857828	1.52221	6681	0.939742	4	3	1	-4.93908
BRCA2-mutant	Biopsy	78	2.3	chr21	5033887	9592736	0.28324	56	0.145112	1.57399	861	2.42512	4	3	1	-4.93366
BRCA2-mutant	Biopsy	78	2.3	chr21	9744472	9837743	0.247696	77	0.131532	0.569079	554	2.94182	1	1	0	-5.19351
BRCA2-mutant	Biopsy	78	2.3	chr21	9837814	13051771	0.278391	119	0.137264	0.881748	1869	1.49428	3	2	1	-5.53451
BRCA2-mutant	Biopsy	78	2.3	chr21	13526823	23390317	0.302708	116	0.121798	1.62886	8648	1.21898	4	3	1	-4.96244
BRCA2-mutant	Biopsy	78	2.3	chr21	23390839	42076272	0.379832	499	0.0923231	0.823801	33010	0.501163	2	1	1	-4.99577
BRCA2-mutant	Biopsy	78	2.3	chr21	42088691	46663614	0.395494	466	0.0940259	1.13256	26899	0.700471	3	2	1	-5.05303
BRCA2-mutant	Biopsy	78	2.3	chr22	10678964	12694048	0.34162	122	0.126731	1.20912	1011	1.5098	3	2	1	-4.945
BRCA2-mutant	Biopsy	78	2.3	chr22	15528179	15854494	0.335325	57	0.133962	0.834883	1428	0.682297	2	1	1	-5.24354
BRCA2-mutant	Biopsy	78	2.3	chr22	15854936	16428733	0.110516	24	0.0742469	0.806127	230	0.468947	2	2	0	-4.95925
BRCA2-mutant	Biopsy	78	2.3	chr22	16429230	16433447	0.417286	9	0.0456466	0.906245	31	0.453848	2	1	1	-4.93884
BRCA2-mutant	Biopsy	78	2.3	chr22	16433532	25459662	0.146008	663	0.0953277	0.823481	35968	0.529445	2	2	0	-5.02427
BRCA2-mutant	Biopsy	78	2.3	chr22	25663910	26005001	0.379018	36	0.125465	2.31574	2923	1.56086	6	3	3	-4.98218
BRCA2-mutant	Biopsy	78	2.3	chr22	26294441	40679691	0.111198	646	0.0620453	0.970318	54854	0.67515	2	2	0	-4.94852
BRCA2-mutant	Biopsy	78	2.3	chr22	40827186	46997504	0.168247	329	0.0855311	0.547755	20161	0.309666	1	1	0	-4.94258
BRCA2-mutant	Biopsy	78	2.3	chr22	47461546	50799179	0.262634	186	0.108238	0.400451	7117	0.199251	1	1	0	-5.53175
BRCA2-mutant	Local	80	2.3	chr1	14653	948721	0.271644	39	0.156947	1.03248	1569	0.610849	4	3	1	-5.37186
BRCA2-mutant	Local	80	2.3	chr1	955679	16490815	0.147684	559	0.110614	0.687291	38085	0.439948	1	1	0	-5.10122
BRCA2-mutant	Local	80	2.3	chr1	16535529	16938871	0.318361	211	0.1313	0.839572	3069	1.00612	3	2	1	-5.35957
BRCA2-mutant	Local	80	2.3	chr1	16940041	36358720	0.123228	548	0.0908663	0.743129	47902	0.502229	2	2	0	-5.04354
BRCA2-mutant	Local	80	2.3	chr1	36418345	52779800	0.296955	448	0.0995844	0.911737	43714	0.61023	3	2	1	-5.34178
BRCA2-mutant	Local	80	2.3	chr1	52784978	121375092	0.360351	1211	0.0943859	0.819506	97056	0.518632	2	1	1	-5.08214
BRCA2-mutant	Local	80	2.3	chr1	125064318	143499033	0.0405727	26	0.135444	49.6684	861	62.9304	7	7	0	-11.1064
BRCA2-mutant	Local	80	2.3	chr1	143795690	152109445	0.412068	391	0.102116	0.85575	32901	0.540006	2	1	1	-4.93844
BRCA2-mutant	Local	80	2.3	chr1	152125091	152216522	0.265521	10	0.17948	0.975576	1559	0.417676	4	3	1	-5.48743
BRCA2-mutant	Local	80	2.3	chr1	152218001	153331162	0.442345	83	0.0962033	1.00232	9384	0.634188	2	1	1	-5.03607
BRCA2-mutant	Local	80	2.3	chr1	153390312	156815987	0.421577	214	0.0828382	0.764575	22589	0.51736	2	1	1	-5.0017
BRCA2-mutant	Local	80	2.3	chr1	156844235	175406666	0.426251	678	0.0817221	1.04433	49996	0.678691	2	1	1	-5.01191
BRCA2-mutant	Local	80	2.3	chr1	176133838	201151602	0.1687	448	0.101169	0.638625	30020	0.382206	1	1	0	-5.0063
BRCA2-mutant	Local	80	2.3	chr1	201209660	201211034	0.413773	16	0.107491	0.536404	208	0.0934639	2	1	1	-5.50135
BRCA2-mutant	Local	80	2.3	chr1	201211044	248650600	0.169628	1403	0.100702	0.576793	74380	0.348273	1	1	0	-4.94639
BRCA2-mutant	Local	80	2.3	chr2	154452	58460955	0.16191	959	0.0987841	0.541598	63176	0.355432	1	1	0	-4.93496
BRCA2-mutant	Local	80	2.3	chr2	58461710	91963735	0.360186	670	0.115977	1.1489	58199	0.820749	3	2	1	-4.95365
BRCA2-mutant	Local	80	2.3	chr2	94203345	131834764	0.392493	836	0.105228	0.917595	65409	0.609913	2	1	1	-4.94861
BRCA2-mutant	Local	80	2.3	chr2	132262688	201488010	0.429977	1273	0.0793534	0.925627	109743	0.512666	2	1	1	-4.96572
BRCA2-mutant	Local	80	2.3	chr2	201645091	241897139	0.170845	985	0.101629	0.536717	60579	0.337171	1	1	0	-4.93376
BRCA2-mutant	Local	80	2.3	chr3	344564	17090009	0.416098	536	0.0880169	0.92876	28399	0.640888	2	1	1	-4.94093
BRCA2-mutant	Local	80	2.3	chr3	17877712	75435013	0.154391	1090	0.0944998	0.597667	80376	0.386134	1	1	0	-4.97145
BRCA2-mutant	Local	80	2.3	chr3	75512083	75630593	0.290551	38	0.132899	0.493827	199	0.461293	1	1	0	-5.74551
BRCA2-mutant	Local	80	2.3	chr3	75630725	75737791	0.364923	121	0.111808	0.897309	573	2.44337	2	1	1	-5.04086
BRCA2-mutant	Local	80	2.3	chr3	75738658	82807547	0.146688	31	0.0936224	0.733192	2052	0.426887	2	2	0	-5.14994
BRCA2-mutant	Local	80	2.3	chr3	85979433	90227511	0.430456	36	0.0733601	1.11241	2282	0.631632	2	1	1	-5.07771
BRCA2-mutant	Local	80	2.3	chr3	91416882	93470715	0.194454	9	0.155072	52.6599	407	39.3182	7	6	1	-11.2518
BRCA2-mutant	Local	80	2.3	chr3	93470771	129562615	0.427921	765	0.0850001	0.967077	59953	4.65065	2	1	1	-4.97267
BRCA2-mutant	Local	80	2.3	chr3	129651388	130002775	0.169734	9	0.161236	0.849318	284	0.939155	2	2	0	-5.21344
BRCA2-mutant	Local	80	2.3	chr3	130021755	154315277	0.42492	401	0.0911154	1.0043	37136	0.625461	2	1	1	-4.98373
BRCA2-mutant	Local	80	2.3	chr3	154421699	187733921	0.352396	575	0.0999713	1.2833	49580	0.948472	3	2	1	-4.93463
BRCA2-mutant	Local	80	2.3	chr3	188760447	195619384	0.0953906	102	0.0631156	1.19689	8216	0.815107	3	3	0	-4.97034
BRCA2-mutant	Local	80	2.3	chr3	195619460	195986445	0.290939	208	0.15234	1.26298	4580	1.06571	4	3	1	-5.07945
BRCA2-mutant	Local	80	2.3	chr3	195996715	198168078	0.104821	119	0.0954495	0.826029	6405	0.677952	2	2	0	-4.94857
BRCA2-mutant	Local	80	2.3	chr4	54581	44293822	0.161641	762	0.101717	0.60216	40077	0.470972	1	1	0	-4.96748
BRCA2-mutant	Local	80	2.3	chr4	46040928	49209840	0.414359	89	0.0867097	1.06388	6899	3.33278	2	1	1	-5.00845
BRCA2-mutant	Local	80	2.3	chr4	49210476	49657685	0.273379	37	0.132652	2.35729	282	13.0461	7	5	2	-5.01275
BRCA2-mutant	Local	80	2.3	chr4	52745348	67622587	0.419747	171	0.0956195	0.948151	10068	0.674753	2	1	1	-4.95032
BRCA2-mutant	Local	80	2.3	chr4	67624301	69844481	0.451085	191	0.0729321	1.07609	8318	0.467795	2	1	1	-5.12632
BRCA2-mutant	Local	80	2.3	chr4	69857726	70055448	0.250153	9	0.198593	1.11044	584	0.790538	4	3	1	-5.29
BRCA2-mutant	Local	80	2.3	chr4	70196539	84809761	0.422267	332	0.0879867	0.997908	24947	0.705367	2	1	1	-4.97523
BRCA2-mutant	Local	80	2.3	chr4	85942013	151291552	0.170551	731	0.0901637	0.620232	51205	0.392989	1	1	0	-4.9847
BRCA2-mutant	Local	80	2.3	chr4	151577473	175962502	0.131636	258	0.0781904	0.798796	21125	0.462345	2	2	0	-5.0201
BRCA2-mutant	Local	80	2.3	chr4	176160207	190068513	0.176359	180	0.104384	0.556829	10402	0.297123	1	1	0	-4.94155
BRCA2-mutant	Local	80	2.3	chr5	126753	434940	0.183782	25	0.077105	0.56364	1039	0.238586	1	1	0	-4.95555
BRCA2-mutant	Local	80	2.3	chr5	442323	637399	0.353348	37	0.0975355	1.58342	898	1.1151	3	2	1	-5.06429
BRCA2-mutant	Local	80	2.3	chr5	639340	3610070	0.231849	119	0.108985	2.18152	7376	2.33918	5	4	1	-4.96025
BRCA2-mutant	Local	80	2.3	chr5	3610338	10236744	0.356259	132	0.0994106	1.40733	6265	1.0816	3	2	1	-4.96742
BRCA2-mutant	Local	80	2.3	chr5	10236924	43298455	0.41251	539	0.087832	1.05867	38324	0.817133	2	1	1	-5.0032
BRCA2-mutant	Local	80	2.3	chr5	49599969	50822463	0.429927	17	0.0706988	2.5109	1098	16.414	6	3	3	-4.97721
BRCA2-mutant	Local	80	2.3	chr5	50833877	82253397	0.164099	482	0.094408	0.571841	33631	0.430865	1	1	0	-4.94376
BRCA2-mutant	Local	80	2.3	chr5	82276027	109051284	0.153923	250	0.0830456	0.720741	17616	0.377147	1	1	0	-5.14772
BRCA2-mutant	Local	80	2.3	chr5	109847640	125265473	0.231905	209	0.117434	0.423586	9569	0.275958	1	1	0	-5.30352
BRCA2-mutant	Local	80	2.3	chr5	125967103	181200023	0.166207	1191	0.0912981	0.637121	89755	0.36298	1	1	0	-5.00431
BRCA2-mutant	Local	80	2.3	chr6	304890	6305244	0.25745	108	0.13256	0.425344	4467	0.334976	1	1	0	-5.51053
BRCA2-mutant	Local	80	2.3	chr6	6535001	20126425	0.345595	184	0.0960743	0.77662	14329	0.520721	2	1	1	-5.20223
BRCA2-mutant	Local	80	2.3	chr6	20212238	29934088	0.427353	426	0.0851452	0.983586	22731	0.606214	2	1	1	-4.97845
BRCA2-mutant	Local	80	2.3	chr6	29934210	29943761	0.35981	59	0.105381	1.78303	158	1.1613	5	3	2	-5.0103
BRCA2-mutant	Local	80	2.3	chr6	29944193	29945749	0.335455	49	0.0638404	0.83601	174	0.168308	2	1	1	-5.24121
BRCA2-mutant	Local	80	2.3	chr6	29957357	32581969	0.42206	692	0.0730606	0.91865	23920	0.588339	2	1	1	-4.94726
BRCA2-mutant	Local	80	2.3	chr6	32581994	32637673	0.337122	64	0.0848962	1.87134	134	0.505546	6	4	2	-5.04435
BRCA2-mutant	Local	80	2.3	chr6	32638840	32641571	0.361479	53	0.0585388	0.644832	115	0.138729	2	1	1	-5.30247
BRCA2-mutant	Local	80	2.3	chr6	32642232	33086035	0.402388	302	0.0853058	1.29814	2911	0.801343	4	2	2	-5.04214
BRCA2-mutant	Local	80	2.3	chr6	33086043	33086842	0.322268	35	0.0795976	0.833168	89	0.152284	2	1	1	-5.3532
BRCA2-mutant	Local	80	2.3	chr6	33092287	52752933	0.427279	682	0.0768722	0.968018	53742	0.615429	2	1	1	-4.97152
BRCA2-mutant	Local	80	2.3	chr6	52757677	58120790	0.399993	132	0.0796664	1.22716	14789	0.670251	3	2	1	-5.06681
BRCA2-mutant	Local	80	2.3	chr6	61574140	72148371	0.415155	80	0.107935	1.36323	8585	0.87936	4	2	2	-5.00063
BRCA2-mutant	Local	80	2.3	chr6	72212847	82200530	0.291607	108	0.106493	1.01504	11676	0.689938	3	2	1	-5.24906
BRCA2-mutant	Local	80	2.3	chr6	82202392	87260583	0.381965	84	0.107318	1.71793	9704	1.28598	5	3	2	-4.97983
BRCA2-mutant	Local	80	2.3	chr6	87284297	96536012	0.276077	63	0.127091	2.15108	15532	1.6044	7	5	2	-5.07915
BRCA2-mutant	Local	80	2.3	chr6	96543229	110415407	0.359703	228	0.100395	1.76394	23621	1.2741	5	3	2	-5.01592
BRCA2-mutant	Local	80	2.3	chr6	110425148	142419708	0.123823	491	0.0749203	0.792301	36957	0.518161	2	2	0	-4.99944
BRCA2-mutant	Local	80	2.3	chr6	142770126	162262844	0.0926746	470	0.0655114	1.02667	36969	0.643298	2	2	0	-4.98311
BRCA2-mutant	Local	80	2.3	chr6	162443285	167341222	0.0808597	82	0.0659463	1.40022	4895	1.05576	3	3	0	-4.96851
BRCA2-mutant	Local	80	2.3	chr6	167373063	167976498	0.278295	23	0.155186	1.65412	1556	0.812843	4	3	1	-4.93497
BRCA2-mutant	Local	80	2.3	chr6	168030643	170582405	0.078614	94	0.0929366	1.4564	4936	1.06246	4	4	0	-4.98658
BRCA2-mutant	Local	80	2.3	chr7	20860	5715275	0.181955	215	0.115199	0.470364	7370	0.29449	1	1	0	-4.9863
BRCA2-mutant	Local	80	2.3	chr7	5730699	6871625	0.127769	110	0.106031	0.357445	3229	0.26724	1	1	0	-5.39422
BRCA2-mutant	Local	80	2.3	chr7	6878626	31554644	0.168719	435	0.0995326	0.570617	21578	0.336926	1	1	0	-4.94265
BRCA2-mutant	Local	80	2.3	chr7	31571908	56126056	0.418477	609	0.0802305	0.953016	33136	0.663859	2	1	1	-4.95012
BRCA2-mutant	Local	80	2.3	chr7	56175726	57828440	0.331509	61	0.140528	0.800775	2130	0.6202	2	1	1	-5.29079
BRCA2-mutant	Local	80	2.3	chr7	63068052	77199958	0.387893	292	0.113811	0.708337	18554	0.446388	2	1	1	-5.08236
BRCA2-mutant	Local	80	2.3	chr7	77254400	97938592	0.412593	257	0.109146	0.918922	26269	0.665789	2	1	1	-4.93639
BRCA2-mutant	Local	80	2.3	chr7	97947461	102678304	0.37966	438	0.0971017	0.7382	23188	0.404607	2	1	1	-5.06538
BRCA2-mutant	Local	80	2.3	chr7	102748891	142257684	0.414613	796	0.0848753	0.966746	63847	0.641756	2	1	1	-4.95097
BRCA2-mutant	Local	80	2.3	chr7	142257833	142762725	0.298053	220	0.108609	1.65626	3872	1.15437	4	3	1	-4.9595
BRCA2-mutant	Local	80	2.3	chr7	142762842	159260734	0.369093	580	0.100685	1.18433	34370	0.881946	3	2	1	-4.95666
BRCA2-mutant	Local	80	2.3	chr8	213226	7342536	0.148087	165	0.0924817	0.599176	5029	0.381492	1	1	0	-4.98481
BRCA2-mutant	Local	80	2.3	chr8	7357807	7841259	0.353622	40	0.13961	0.603478	830	0.563349	2	1	1	-5.45085
BRCA2-mutant	Local	80	2.3	chr8	7860665	43897544	0.165513	998	0.101016	0.502547	43927	0.316633	1	1	0	-4.94294
BRCA2-mutant	Local	80	2.3	chr8	46579512	60280894	0.292648	116	0.13596	1.4716	17206	1.56009	4	3	1	-4.96463
BRCA2-mutant	Local	80	2.3	chr8	60280967	70162878	0.405989	135	0.101586	1.29692	14310	0.996567	4	2	2	-5.04155
BRCA2-mutant	Local	80	2.3	chr8	70174658	129776302	0.31096	748	0.099542	0.862547	55596	0.639105	3	2	1	-5.34758
BRCA2-mutant	Local	80	2.3	chr8	130008483	145003393	0.114548	390	0.0795981	0.853066	22658	0.704702	2	2	0	-4.94974
BRCA2-mutant	Local	80	2.3	chr9	12058	15000686	0.306827	317	0.112327	1.69476	24151	1.36932	4	3	1	-4.98964
BRCA2-mutant	Local	80	2.3	chr9	15017225	43245081	0.39661	696	0.0972967	0.994984	43866	0.655618	2	1	1	-4.96836
BRCA2-mutant	Local	80	2.3	chr9	61193501	61944393	0.317842	35	0.140284	0.734503	480	0.59428	2	1	1	-5.47219
BRCA2-mutant	Local	80	2.3	chr9	62601663	67720753	0.334626	152	0.117108	1.00257	5055	1.82874	3	2	1	-5.06638
BRCA2-mutant	Local	80	2.3	chr9	67723488	67726036	0.346169	26	0.10736	0.349707	87	0.0857076	0	0	0	-6.07744
BRCA2-mutant	Local	80	2.3	chr9	67867358	72244956	0.425527	63	0.0744639	0.986989	6181	0.538812	2	1	1	-4.976
BRCA2-mutant	Local	80	2.3	chr9	72359618	114060340	0.160131	767	0.0914228	0.62577	52388	0.394236	1	1	0	-4.99339
BRCA2-mutant	Local	80	2.3	chr9	114078058	135565636	0.127729	701	0.0886774	0.774527	47600	0.528402	2	2	0	-5.02519
BRCA2-mutant	Local	80	2.3	chr9	135624685	138219529	0.360246	163	0.128188	1.13411	13950	0.901047	3	2	1	-4.95932
BRCA2-mutant	Local	80	2.3	chr10	46915	1363478	0.186734	36	0.110494	0.622572	2164	0.378543	1	1	0	-5.00941
BRCA2-mutant	Local	80	2.3	chr10	1737304	38697172	0.364455	790	0.100564	0.732431	40743	0.453813	2	1	1	-5.13582
BRCA2-mutant	Local	80	2.3	chr10	42149091	127127749	0.364632	2035	0.0987084	0.763584	133714	0.511711	2	1	1	-5.10039
BRCA2-mutant	Local	80	2.3	chr10	127153955	133626774	0.298592	196	0.111352	0.828118	10187	0.690428	3	2	1	-5.48328
BRCA2-mutant	Local	80	2.3	chr11	135029	1011490	0.175362	56	0.109893	0.546243	4119	0.36937	1	1	0	-4.93784
BRCA2-mutant	Local	80	2.3	chr11	1016722	1084609	0.31777	44	0.0942548	0.445425	710	0.328438	1	1	0	-6.13503
BRCA2-mutant	Local	80	2.3	chr11	1095004	1099604	0.192441	29	0.144198	3.10935	458	2.95254	7	6	1	-5.02377
BRCA2-mutant	Local	80	2.3	chr11	1099802	22859456	0.16634	895	0.0889218	0.633615	48834	0.39579	1	1	0	-4.99988
BRCA2-mutant	Local	80	2.3	chr11	23403995	36401242	0.396888	233	0.0927546	1.2667	18595	0.909885	3	2	1	-5.04996
BRCA2-mutant	Local	80	2.3	chr11	36403417	50409040	0.429145	204	0.0845522	0.887653	24702	0.48356	2	1	1	-4.96052
BRCA2-mutant	Local	80	2.3	chr11	54592041	56701359	0.386358	152	0.0819665	0.990235	7492	0.509019	2	1	1	-4.98578
BRCA2-mutant	Local	80	2.3	chr11	56701394	56736252	0.227094	33	0.0674374	1.45295	50	0.488317	4	3	1	-5.10809
BRCA2-mutant	Local	80	2.3	chr11	56736397	101520127	0.424055	1248	0.0921325	0.916619	124845	0.564174	2	1	1	-4.95063
BRCA2-mutant	Local	80	2.3	chr11	101766475	130915076	0.402448	913	0.0937125	1.19371	88181	0.80054	3	2	1	-5.08482
BRCA2-mutant	Local	80	2.3	chr11	132211979	134382227	0.0793241	63	0.0660653	1.29468	4988	0.865766	3	3	0	-4.93921
BRCA2-mutant	Local	80	2.3	chr12	12252	22477	0.1434	31	0.0632433	2.40666	564	1.49036	7	6	1	-4.99423
BRCA2-mutant	Local	80	2.3	chr12	54784	8285794	0.400595	468	0.086162	1.11517	36801	0.769934	2	1	1	-5.05235
BRCA2-mutant	Local	80	2.3	chr12	8340143	8359162	0.0755356	9	0.0588345	1.40937	33	0.528649	3	3	0	-4.96811
BRCA2-mutant	Local	80	2.3	chr12	8388544	10997455	0.394439	178	0.0868799	1.11474	11860	0.85231	2	1	1	-5.05946
BRCA2-mutant	Local	80	2.3	chr12	11021523	11353720	0.282065	108	0.0742792	0.835157	1766	0.384068	3	2	1	-5.5828
BRCA2-mutant	Local	80	2.3	chr12	11353735	34250099	0.424918	488	0.0825336	0.987399	37972	0.663097	2	1	1	-4.97492
BRCA2-mutant	Local	80	2.3	chr12	37418031	110919316	0.430143	1879	0.08664	0.926007	173310	0.576021	2	1	1	-4.96623
BRCA2-mutant	Local	80	2.3	chr12	111310159	133219374	0.160948	618	0.103784	0.4731	35639	0.316447	1	1	0	-4.97219
BRCA2-mutant	Local	80	2.3	chr13	18173200	18211748	0.267542	32	0.0910196	0.612494	264	0.253107	1	1	0	-5.5258
BRCA2-mutant	Local	80	2.3	chr13	18211756	24988766	0.17923	287	0.117001	0.520109	9860	0.378184	1	1	0	-4.9437
BRCA2-mutant	Local	80	2.3	chr13	25096713	25097154	0.429337	27	0.0569961	0.685565	58	0.123411	2	1	1	-5.12393
BRCA2-mutant	Local	80	2.3	chr13	25365934	49547375	0.123934	405	0.0866037	0.728567	30961	0.503623	2	2	0	-5.06331
BRCA2-mutant	Local	80	2.3	chr13	49552246	100670368	0.100774	287	0.0722584	0.994982	30577	0.620325	2	2	0	-4.96099
BRCA2-mutant	Local	80	2.3	chr13	101082964	114299067	0.0730987	433	0.0584521	1.24529	22155	1.06948	3	3	0	-4.93309
BRCA2-mutant	Local	80	2.3	chr14	18344491	19936576	0.342531	107	0.113573	0.827759	4416	0.436563	2	1	1	-5.19127
BRCA2-mutant	Local	80	2.3	chr14	19936577	64600268	0.421312	933	0.085094	0.843858	73949	0.547202	2	1	1	-4.9517
BRCA2-mutant	Local	80	2.3	chr14	64732369	75133994	0.167921	218	0.0999888	0.531222	17845	0.323588	1	1	0	-4.93317
BRCA2-mutant	Local	80	2.3	chr14	75135034	105547318	0.093301	584	0.066581	0.888729	52407	0.613729	2	2	0	-4.93615
BRCA2-mutant	Local	80	2.3	chr14	105600285	106810329	0.156728	347	0.115942	1.0968	10546	0.786795	2	2	0	-5.21666
BRCA2-mutant	Local	80	2.3	chr15	19973485	33746310	0.360162	523	0.107407	0.972929	27832	0.977902	2	1	1	-5.08323
BRCA2-mutant	Local	80	2.3	chr15	33768483	64409528	0.363979	899	0.10052	0.713844	66329	0.467133	2	1	1	-5.16335
BRCA2-mutant	Local	80	2.3	chr15	64414060	101976289	0.408621	1253	0.0959572	0.588205	74829	0.369477	2	1	1	-5.32439
BRCA2-mutant	Local	80	2.3	chr16	11602	18533147	0.169663	829	0.102719	0.497241	43061	0.301246	1	1	0	-4.94663
BRCA2-mutant	Local	80	2.3	chr16	18788293	32948516	0.413057	490	0.0888931	0.891833	59351	0.557153	2	1	1	-4.9347
BRCA2-mutant	Local	80	2.3	chr16	33095537	35592090	0.30089	39	0.134232	1.349	2734	9.3786	4	3	1	-5.0373
BRCA2-mutant	Local	80	2.3	chr16	46387827	46401482	0.10011	16	0.160268	51.1619	468	30.6395	7	7	0	-11.4094
BRCA2-mutant	Local	80	2.3	chr16	46571709	68364959	0.151796	454	0.0768421	0.578156	40413	0.318506	1	1	0	-4.96115
BRCA2-mutant	Local	80	2.3	chr16	68557812	90178093	0.175936	1142	0.100846	0.519766	43716	0.309302	1	1	0	-4.93971
BRCA2-mutant	Local	80	2.3	chr17	116354	162039	0.190728	10	0.120162	1.23138	151	1.68988	5	4	1	-5.49668
BRCA2-mutant	Local	80	2.3	chr17	164114	3032283	0.0791664	156	0.0577264	0.846827	11977	0.501349	2	2	0	-4.96693
BRCA2-mutant	Local	80	2.3	chr17	3062561	3063014	0.469583	9	0.0239971	1.54805	46	0.298512	4	2	2	-5.15774
BRCA2-mutant	Local	80	2.3	chr17	3277990	18398668	0.096177	938	0.0735769	0.930961	79136	0.53078	2	2	0	-4.93829
BRCA2-mutant	Local	80	2.3	chr17	18398680	18603463	0.380434	30	0.157481	1.15669	1219	0.773258	3	2	1	-4.99423
BRCA2-mutant	Local	80	2.3	chr17	18625159	21244207	0.10567	162	0.070751	0.87957	8849	0.726361	2	2	0	-4.9351
BRCA2-mutant	Local	80	2.3	chr17	21291098	21305037	0.422008	131	0.0845428	1.16832	590	0.489235	2	1	1	-5.11393
BRCA2-mutant	Local	80	2.3	chr17	21313290	21664780	0.332919	94	0.115786	1.26303	622	0.805658	3	2	1	-4.95587
BRCA2-mutant	Local	80	2.3	chr17	21664865	21668986	0.298171	24	0.126486	2.80753	60	3.25303	7	5	2	-4.93839
BRCA2-mutant	Local	80	2.3	chr17	21669050	22568603	0.244911	78	0.14893	1.21966	1210	0.980043	4	3	1	-5.17476
BRCA2-mutant	Local	80	2.3	chr17	26619619	30845025	0.0923768	179	0.0643246	0.891417	20354	5.74652	2	2	0	-4.93696
BRCA2-mutant	Local	80	2.3	chr17	30894209	36105271	0.159973	141	0.0856033	0.560276	13505	0.358309	1	1	0	-4.94095
BRCA2-mutant	Local	80	2.3	chr17	36167617	36212342	0.401634	13	0.0701951	0.914144	375	0.544311	2	1	1	-4.93651
BRCA2-mutant	Local	80	2.3	chr17	36254024	40978203	0.151071	207	0.0909521	0.488426	19134	0.281138	1	1	0	-4.96902
BRCA2-mutant	Local	80	2.3	chr17	40978309	41586829	0.153323	171	0.0677674	0.888907	5578	0.431293	2	2	0	-5.0958
BRCA2-mutant	Local	80	2.3	chr17	41611492	83221135	0.16503	1692	0.0997801	0.521512	108568	0.334449	1	1	0	-4.93499
BRCA2-mutant	Local	80	2.3	chr18	48338	108513	0.337302	9	0.149159	12.9883	227	55.6644	7	5	2	-8.30706
BRCA2-mutant	Local	80	2.3	chr18	108514	110020	0.0795802	20	0.0856844	20.4197	155	9.61854	7	7	0	-9.43248
BRCA2-mutant	Local	80	2.3	chr18	112168	112331	0.085825	15	0.0679861	1.81622	55	0.428924	4	4	0	-5.02142
BRCA2-mutant	Local	80	2.3	chr18	112336	15004192	0.168551	364	0.107929	0.613525	19012	0.39198	1	1	0	-4.9769
BRCA2-mutant	Local	80	2.3	chr18	20966785	24469052	0.402647	29	0.0936778	0.744476	7887	0.493393	2	1	1	-5.01275
BRCA2-mutant	Local	80	2.3	chr18	26455711	39335618	0.213276	125	0.0990527	0.521004	9552	0.273233	1	1	0	-5.05942
BRCA2-mutant	Local	80	2.3	chr18	41970246	75287404	0.118345	402	0.0762693	0.89266	31345	0.634678	2	2	0	-4.95197
BRCA2-mutant	Local	80	2.3	chr18	76362752	80136961	0.260343	38	0.113475	0.434177	2465	0.261283	1	1	0	-5.51684
BRCA2-mutant	Local	80	2.3	chr19	107329	4859925	0.181993	401	0.116119	0.427041	16003	0.249273	1	1	0	-5.06692
BRCA2-mutant	Local	80	2.3	chr19	5070798	12891219	0.362863	758	0.104256	0.578761	40749	0.303486	2	1	1	-5.47146
BRCA2-mutant	Local	80	2.3	chr19	13109862	23932567	0.422302	811	0.0884078	0.762565	43374	0.442901	2	1	1	-5.00487
BRCA2-mutant	Local	80	2.3	chr19	27755327	39886439	0.420944	400	0.0919236	0.752723	36993	0.4661	2	1	1	-5.01263
BRCA2-mutant	Local	80	2.3	chr19	39886625	39899485	0.203205	14	0.0630041	0.954423	149	0.571169	2	2	0	-5.51766
BRCA2-mutant	Local	80	2.3	chr19	39899500	54193859	0.41971	1369	0.0942498	0.784754	86414	0.451089	2	1	1	-4.98132
BRCA2-mutant	Local	80	2.3	chr19	54201314	54806069	0.387099	326	0.096698	0.975534	7537	0.539494	2	1	1	-4.97709
BRCA2-mutant	Local	80	2.3	chr19	54808591	54816727	0.176627	9	0.217371	0.944034	189	0.270818	2	2	0	-5.26924
BRCA2-mutant	Local	80	2.3	chr19	54818399	58599162	0.42387	476	0.0860743	0.786927	24731	0.492655	2	1	1	-4.98666
BRCA2-mutant	Local	80	2.3	chr20	96321	5773219	0.156835	274	0.0904843	0.6277	15203	0.356635	1	1	0	-4.99912
BRCA2-mutant	Local	80	2.3	chr20	5862846	25773315	0.108423	471	0.0668345	1.02156	32055	0.651702	2	2	0	-4.97992
BRCA2-mutant	Local	80	2.3	chr20	25773496	25775481	0.425977	12	0.0570428	1.12423	80	0.4251	2	1	1	-5.07775
BRCA2-mutant	Local	80	2.3	chr20	25848624	25987507	0.100215	20	0.0831434	0.619539	309	0.473291	2	2	0	-5.23751
BRCA2-mutant	Local	80	2.3	chr20	26081074	26091471	0.347229	21	0.11532	1.08864	112	0.561163	3	2	1	-4.98006
BRCA2-mutant	Local	80	2.3	chr20	28564875	29496483	0.307935	141	0.123512	1.29003	1021	1.07552	3	2	1	-5.0516
BRCA2-mutant	Local	80	2.3	chr20	29497225	29879344	0.277016	40	0.139967	2.06193	281	4.02795	4	3	1	-5.07845
BRCA2-mutant	Local	80	2.3	chr20	29880225	37872205	0.33803	352	0.104152	1.20452	39066	0.820095	3	2	1	-4.9486
BRCA2-mutant	Local	80	2.3	chr20	38161764	52104567	0.176491	423	0.0902648	0.520612	29705	0.340601	1	1	0	-4.94007
BRCA2-mutant	Local	80	2.3	chr20	53254310	63690302	0.0815079	385	0.0658736	1.30735	31096	0.907557	3	3	0	-4.9433
BRCA2-mutant	Local	80	2.3	chr20	63690935	64328010	0.288599	74	0.0902194	1.48985	6217	1.35579	4	3	1	-4.95363
BRCA2-mutant	Local	80	2.3	chr21	5033887	13051771	0.27842	274	0.144124	1.03887	3578	3.12777	3	2	1	-5.32548
BRCA2-mutant	Local	80	2.3	chr21	13526823	21324517	0.318934	110	0.0955041	1.67692	8489	1.17122	4	3	1	-5.03684
BRCA2-mutant	Local	80	2.3	chr21	21418310	43797569	0.38424	608	0.0995699	0.884772	42044	0.561382	2	1	1	-4.96601
BRCA2-mutant	Local	80	2.3	chr21	43797764	46663614	0.403936	343	0.0873953	1.13643	18750	0.632005	2	1	1	-5.07032
BRCA2-mutant	Local	80	2.3	chr22	10678964	12630720	0.328796	121	0.135096	1.31708	1116	2.43504	3	2	1	-4.97271
BRCA2-mutant	Local	80	2.3	chr22	15528179	16433564	0.338051	90	0.148983	0.896625	1863	0.484202	3	2	1	-5.19917
BRCA2-mutant	Local	80	2.3	chr22	16591593	25459662	0.139032	635	0.09705	0.796316	34261	0.44623	2	2	0	-5.05193
BRCA2-mutant	Local	80	2.3	chr22	25663910	26005001	0.374498	34	0.107079	2.28315	2843	1.574	6	4	2	-4.99342
BRCA2-mutant	Local	80	2.3	chr22	26294441	40679691	0.103214	615	0.0694835	0.894378	52201	0.539592	2	2	0	-4.93341
BRCA2-mutant	Local	80	2.3	chr22	40827186	46997504	0.157502	322	0.0799216	0.508016	19297	0.272048	1	1	0	-4.9454
BRCA2-mutant	Local	80	2.3	chr22	47461546	50799179	0.237906	180	0.121198	0.365837	6558	0.18499	1	1	0	-5.5489
BRCA2-mutant	Global	80	2.5	chr1	14653	16476395	0.155534	597	0.118743	0.692309	41933	0.45316	1	1	0	-5.18514
BRCA2-mutant	Global	80	2.5	chr1	16485587	16938871	0.317207	207	0.130026	0.783849	3226	1.08593	3	2	1	-5.36371
BRCA2-mutant	Global	80	2.5	chr1	16940041	36418345	0.125492	547	0.088988	0.719458	50702	0.500914	2	2	0	-5.02153
BRCA2-mutant	Global	80	2.5	chr1	36418872	51402488	0.29666	445	0.0991969	0.876029	42150	0.582465	3	2	1	-5.30451
BRCA2-mutant	Global	80	2.5	chr1	51408279	121375092	0.358091	1195	0.0956719	0.735259	105512	0.479247	2	1	1	-5.11451
BRCA2-mutant	Global	80	2.5	chr1	125064318	125180268	0.0258049	16	0.147283	95.0371	489	96.7813	7	7	0	-12.2867
BRCA2-mutant	Global	80	2.5	chr1	125180281	143499033	0.0706645	9	0.0794724	120.389	657	166.217	7	7	0	-12.7104
BRCA2-mutant	Global	80	2.5	chr1	143795690	152579809	0.407771	409	0.0982861	0.799413	43894	0.455985	2	1	1	-4.93711
BRCA2-mutant	Global	80	2.5	chr1	152622718	153032680	0.426788	44	0.11695	1.53379	1551	0.797587	4	2	2	-4.95594
BRCA2-mutant	Global	80	2.5	chr1	153039878	175406666	0.426014	902	0.0773931	0.871584	76620	0.597781	2	1	1	-4.95786
BRCA2-mutant	Global	80	2.5	chr1	176133838	248650600	0.164714	1860	0.101312	0.541809	108298	0.340061	1	1	0	-4.94879
BRCA2-mutant	Global	80	2.5	chr2	224970	58461710	0.164323	949	0.100819	0.487743	65775	0.315358	1	1	0	-4.93496
BRCA2-mutant	Global	80	2.5	chr2	58678259	91963735	0.35687	652	0.110049	1.07614	62322	1.04417	3	2	1	-4.9498
BRCA2-mutant	Global	80	2.5	chr2	94203345	132262782	0.391675	841	0.100888	0.859078	69970	0.579724	2	1	1	-4.95056
BRCA2-mutant	Global	80	2.5	chr2	132318236	201488010	0.42711	1247	0.0845384	0.796823	113335	0.483992	2	1	1	-4.96031
BRCA2-mutant	Global	80	2.5	chr2	201645091	241897139	0.171925	969	0.103775	0.49401	62814	0.310554	1	1	0	-4.93464
BRCA2-mutant	Global	80	2.5	chr3	344564	17090009	0.413783	531	0.0847202	0.854563	29441	0.557825	2	1	1	-4.93671
BRCA2-mutant	Global	80	2.5	chr3	17877712	75435080	0.151615	1075	0.0903685	0.54993	83008	0.340464	1	1	0	-4.96923
BRCA2-mutant	Global	80	2.5	chr3	75512083	75631061	0.232807	49	0.16	0.458154	228	0.270344	1	1	0	-5.19877
BRCA2-mutant	Global	80	2.5	chr3	75664087	75736845	0.367972	89	0.0949066	1.10353	461	3.50268	3	2	1	-4.95494
BRCA2-mutant	Global	80	2.5	chr3	75736885	82807547	0.258383	48	0.143505	0.594456	2224	0.400648	1	1	0	-5.46517
BRCA2-mutant	Global	80	2.5	chr3	85979433	90227511	0.42394	35	0.0751882	0.946603	2220	0.534332	2	1	1	-4.98749
BRCA2-mutant	Global	80	2.5	chr3	91416882	93470715	0.191574	9	0.134727	94.2795	425	88.9674	7	6	1	-12.3061
BRCA2-mutant	Global	80	2.5	chr3	93470771	129562615	0.427969	765	0.0820367	0.881966	62363	13.8843	2	1	1	-4.96523
BRCA2-mutant	Global	80	2.5	chr3	129651388	130002775	0.193538	9	0.188976	0.790921	295	0.924895	2	2	0	-5.41831
BRCA2-mutant	Global	80	2.5	chr3	130021755	154429133	0.422783	390	0.0854608	0.883646	38225	0.546037	2	1	1	-4.95483
BRCA2-mutant	Global	80	2.5	chr3	155084043	156536424	0.267515	52	0.0954423	1.35313	3217	0.995903	4	3	1	-4.96477
BRCA2-mutant	Global	80	2.5	chr3	156549091	187733921	0.361362	511	0.0932407	1.12159	48116	0.802686	3	2	1	-4.94153
BRCA2-mutant	Global	80	2.5	chr3	188760447	195619384	0.0859861	94	0.0630259	0.995861	8039	0.666977	3	3	0	-5.00435
BRCA2-mutant	Global	80	2.5	chr3	195619460	195996931	0.282677	210	0.149905	1.17975	4819	0.715726	4	3	1	-5.06969
BRCA2-mutant	Global	80	2.5	chr3	195997066	198168078	0.107663	114	0.0877432	0.737899	6674	0.673486	2	2	0	-4.97132
BRCA2-mutant	Global	80	2.5	chr4	60507	46051739	0.164405	759	0.104511	0.550904	41941	0.374029	1	1	0	-4.95593
BRCA2-mutant	Global	80	2.5	chr4	46064339	49050523	0.434483	68	0.0571351	0.877819	6735	0.524571	2	1	1	-4.98219
BRCA2-mutant	Global	80	2.5	chr4	49163457	49657685	0.282625	47	0.12012	2.33059	406	25.237	7	5	2	-4.96192
BRCA2-mutant	Global	80	2.5	chr4	52745348	84809761	0.424391	714	0.0923812	0.899635	46313	0.556101	2	1	1	-4.96367
BRCA2-mutant	Global	80	2.5	chr4	85942013	190123065	0.159106	1164	0.0948205	0.542251	83486	0.34053	1	1	0	-4.95268
BRCA2-mutant	Global	80	2.5	chr5	126753	434940	0.127769	26	0.0885031	0.551037	1090	0.25486	1	1	0	-5.04757
BRCA2-mutant	Global	80	2.5	chr5	442323	716644	0.360027	49	0.116347	1.48576	1165	1.3561	4	2	2	-5.06654
BRCA2-mutant	Global	80	2.5	chr5	732483	2613372	0.194345	115	0.10152	2.19652	7424	2.55582	6	5	1	-4.93355
BRCA2-mutant	Global	80	2.5	chr5	2787517	9122778	0.339143	129	0.102702	1.32251	6401	1.21306	3	2	1	-4.98096
BRCA2-mutant	Global	80	2.5	chr5	9136534	43298455	0.414857	534	0.0836101	0.949703	41033	0.839478	2	1	1	-4.97677
BRCA2-mutant	Global	80	2.5	chr5	49599969	50761895	0.440584	15	0.0648865	6.24454	876	32.7143	7	4	3	-6.56384
BRCA2-mutant	Global	80	2.5	chr5	50794085	110605006	0.163437	726	0.100386	0.528241	53188	0.341757	1	1	0	-4.94107
BRCA2-mutant	Global	80	2.5	chr5	110756831	126551993	0.224146	213	0.117294	0.36689	9589	0.221063	1	1	0	-5.34287
BRCA2-mutant	Global	80	2.5	chr5	126561226	181200023	0.166331	1179	0.0945935	0.597582	94067	0.335102	1	1	0	-5.00835
BRCA2-mutant	Global	80	2.5	chr6	304890	6305244	0.228736	105	0.121489	0.382947	4500	0.255463	1	1	0	-5.31781
BRCA2-mutant	Global	80	2.5	chr6	6535001	22569960	0.318957	194	0.10236	0.818985	17105	0.543483	3	2	1	-5.28563
BRCA2-mutant	Global	80	2.5	chr6	22570016	29928514	0.421214	398	0.0784564	0.914029	23002	0.577727	2	1	1	-4.96434
BRCA2-mutant	Global	80	2.5	chr6	29928859	29930448	0.290056	18	0.127881	0.659432	56	0.136268	2	1	1	-5.79471
BRCA2-mutant	Global	80	2.5	chr6	29934088	29943761	0.374963	59	0.117198	1.74561	144	0.501233	5	3	2	-4.95264
BRCA2-mutant	Global	80	2.5	chr6	29944193	32522079	0.420829	668	0.0785812	0.912185	25961	0.55874	2	1	1	-4.96285
BRCA2-mutant	Global	80	2.5	chr6	32522100	32578838	0.178933	9	0.0933274	1.52328	81	1.06755	5	4	1	-5.15411
BRCA2-mutant	Global	80	2.5	chr6	32578849	32581027	0.369702	56	0.0817683	0.982948	111	0.445888	3	2	1	-5.02057
BRCA2-mutant	Global	80	2.5	chr6	32581312	32582488	0.45865	43	0.0363639	1.30118	91	0.583556	4	2	2	-5.13296
BRCA2-mutant	Global	80	2.5	chr6	32584193	32637681	0.257633	55	0.108648	2.05342	98	0.427813	5	4	1	-5.01665
BRCA2-mutant	Global	80	2.5	chr6	32638840	32641415	0.396878	45	0.0570322	0.636441	96	0.134833	2	1	1	-5.10948
BRCA2-mutant	Global	80	2.5	chr6	32641487	32661608	0.293533	124	0.0806259	1.01427	270	0.476878	3	2	1	-5.18054
BRCA2-mutant	Global	80	2.5	chr6	32661621	33085905	0.394417	164	0.0821658	1.22047	2729	0.857412	3	2	1	-5.04204
BRCA2-mutant	Global	80	2.5	chr6	33085946	58120790	0.410773	863	0.0887563	0.952096	72589	0.594704	2	1	1	-4.97584
BRCA2-mutant	Global	80	2.5	chr6	61573967	72217474	0.396571	75	0.0795992	1.15717	9168	0.986571	3	2	1	-5.04807
BRCA2-mutant	Global	80	2.5	chr6	72235436	82200530	0.291659	104	0.103893	0.896781	11974	0.598787	3	2	1	-5.30811
BRCA2-mutant	Global	80	2.5	chr6	82202436	86971215	0.413282	66	0.0596025	1.3774	8649	1.0581	4	2	2	-4.95224
BRCA2-mutant	Global	80	2.5	chr6	87085592	96536012	0.29307	77	0.138899	1.87037	17531	1.38583	4	3	1	-5.06146
BRCA2-mutant	Global	80	2.5	chr6	96543229	110415407	0.384447	222	0.101034	1.50941	24262	0.996001	4	2	2	-4.96533
BRCA2-mutant	Global	80	2.5	chr6	110425148	139614655	0.119633	475	0.0750686	0.689013	37764	0.437061	2	2	0	-5.04037
BRCA2-mutant	Global	80	2.5	chr6	142170592	160716958	0.0901658	436	0.0694206	0.910697	37921	0.593311	2	2	0	-4.95825
BRCA2-mutant	Global	80	2.5	chr6	160718825	167341222	0.0807237	110	0.067304	1.13638	6797	0.868883	3	3	0	-4.93927
BRCA2-mutant	Global	80	2.5	chr6	167373063	167976498	0.274115	23	0.158121	1.28221	1521	0.725109	4	3	1	-4.99231
BRCA2-mutant	Global	80	2.5	chr6	168030643	170582405	0.067055	90	0.0611751	1.18692	4855	0.753876	3	3	0	-4.93511
BRCA2-mutant	Global	80	2.5	chr7	20860	31554644	0.16411	757	0.110065	0.48001	33235	0.311719	1	1	0	-4.93755
BRCA2-mutant	Global	80	2.5	chr7	31571908	57828440	0.420081	672	0.0805237	0.857881	36779	0.609199	2	1	1	-4.94418
BRCA2-mutant	Global	80	2.5	chr7	63068052	64708641	0.326829	39	0.128507	0.792466	2900	0.55436	2	1	1	-5.30781
BRCA2-mutant	Global	80	2.5	chr7	64794413	102605864	0.397755	943	0.0982544	0.78247	71031	0.526067	2	1	1	-4.9484
BRCA2-mutant	Global	80	2.5	chr7	102613767	142255639	0.410082	822	0.0924907	0.923515	69370	0.653525	2	1	1	-4.95855
BRCA2-mutant	Global	80	2.5	chr7	142257684	142774801	0.298555	243	0.124059	1.30639	3918	0.608204	4	3	1	-5.00404
BRCA2-mutant	Global	80	2.5	chr7	142796503	158081100	0.39618	464	0.101891	0.990429	30471	0.637862	2	1	1	-5.01167
BRCA2-mutant	Global	80	2.5	chr7	158151382	158151492	0.0979725	9	0.145353	3.59836	27	1.39296	7	7	0	-5.47296
BRCA2-mutant	Global	80	2.5	chr7	158623311	159260734	0.417336	38	0.0936164	0.856422	2044	0.495044	2	1	1	-4.94033
BRCA2-mutant	Global	80	2.5	chr8	213226	7342536	0.173526	163	0.106939	0.514412	5052	0.340545	1	1	0	-4.93729
BRCA2-mutant	Global	80	2.5	chr8	7357807	7934537	0.348899	49	0.135596	0.514571	974	0.493614	2	1	1	-5.64516
BRCA2-mutant	Global	80	2.5	chr8	8020374	43897544	0.167096	976	0.103679	0.46391	45349	0.304375	1	1	0	-4.94641
BRCA2-mutant	Global	80	2.5	chr8	46579512	74702382	0.413119	274	0.0961301	1.06195	34845	0.973748	2	1	1	-5.07257
BRCA2-mutant	Global	80	2.5	chr8	74825179	128489523	0.254696	736	0.0936064	0.9504	61389	0.68093	4	3	1	-5.42727
BRCA2-mutant	Global	80	2.5	chr8	128489551	145003393	0.0933641	419	0.0731875	1.04747	28500	0.741085	3	3	0	-4.98816
BRCA2-mutant	Global	80	2.5	chr9	12058	16215730	0.317852	331	0.111069	1.44005	27282	1.10154	4	3	1	-5.0314
BRCA2-mutant	Global	80	2.5	chr9	16240925	39447273	0.42256	499	0.0788727	0.907211	39932	0.531916	2	1	1	-4.96346
BRCA2-mutant	Global	80	2.5	chr9	39456312	43245081	0.339757	168	0.105275	0.918979	3787	1.75048	3	2	1	-5.07618
BRCA2-mutant	Global	80	2.5	chr9	61193501	61944393	0.297564	37	0.105627	0.704725	474	0.559729	2	1	1	-5.65127
BRCA2-mutant	Global	80	2.5	chr9	62601663	67720753	0.330639	158	0.111662	0.957119	5315	2.76813	3	2	1	-5.05382
BRCA2-mutant	Global	80	2.5	chr9	67723488	67726036	0.345632	26	0.119527	0.375559	101	0.114486	2	1	1	-6.38837
BRCA2-mutant	Global	80	2.5	chr9	67867358	72244956	0.430524	61	0.0837391	0.908285	6497	0.464389	2	1	1	-4.98182
BRCA2-mutant	Global	80	2.5	chr9	72359618	86021024	0.16663	180	0.09668	0.530707	13037	0.470571	1	1	0	-4.94151
BRCA2-mutant	Global	80	2.5	chr9	86021972	135565636	0.11745	1307	0.0798372	0.749473	97916	0.532136	2	2	0	-4.97699
BRCA2-mutant	Global	80	2.5	chr9	135624685	138219529	0.375166	170	0.13136	1.12744	14861	0.950608	3	2	1	-4.96677
BRCA2-mutant	Global	80	2.5	chr10	46915	1363478	0.193657	41	0.114435	0.598305	2248	0.378433	1	1	0	-5.05093
BRCA2-mutant	Global	80	2.5	chr10	3082632	38697771	0.351434	785	0.100944	0.684282	43241	0.414235	2	1	1	-5.20893
BRCA2-mutant	Global	80	2.5	chr10	42149182	133626774	0.349318	2233	0.103048	0.724759	151425	0.499948	2	1	1	-5.17721
BRCA2-mutant	Global	80	2.5	chr11	135029	1011490	0.140892	56	0.0863141	0.574982	4430	0.373076	1	1	0	-5.02081
BRCA2-mutant	Global	80	2.5	chr11	1016722	1095064	0.329526	47	0.1158	0.4827	963	0.271518	2	1	1	-5.92067
BRCA2-mutant	Global	80	2.5	chr11	1095700	1099604	0.179885	29	0.126655	3.04325	449	2.2541	7	6	1	-5.03396
BRCA2-mutant	Global	80	2.5	chr11	1099802	22859456	0.15429	889	0.0863901	0.586296	51220	0.36362	1	1	0	-5.00323
BRCA2-mutant	Global	80	2.5	chr11	23403995	42903355	0.394849	245	0.0855861	1.12008	20798	0.741133	3	2	1	-5.04326
BRCA2-mutant	Global	80	2.5	chr11	43321522	50409040	0.435467	189	0.0896611	0.829666	24752	0.45559	2	1	1	-4.97893
BRCA2-mutant	Global	80	2.5	chr11	54592041	130915076	0.408595	2316	0.0852687	0.954112	233335	0.62608	2	1	1	-4.97667
BRCA2-mutant	Global	80	2.5	chr11	132211979	134382227	0.0757417	64	0.0576294	1.2078	5049	0.662539	3	3	0	-4.93673
BRCA2-mutant	Global	80	2.5	chr12	12252	22883	0.132063	33	0.0784539	2.38859	609	1.51551	7	6	1	-5.01126
BRCA2-mutant	Global	80	2.5	chr12	54784	10997455	0.394776	657	0.10114	1.0566	52214	0.750651	3	2	1	-5.0624
BRCA2-mutant	Global	80	2.5	chr12	11021523	11267546	0.26485	94	0.0996621	0.86279	1133	0.274892	3	2	1	-5.57159
BRCA2-mutant	Global	80	2.5	chr12	11267562	34250099	0.415984	502	0.0925949	0.854402	39987	0.531442	2	1	1	-4.93858
BRCA2-mutant	Global	80	2.5	chr12	37418138	110919316	0.430628	1846	0.0806183	0.842171	182761	0.513051	2	1	1	-4.96462
BRCA2-mutant	Global	80	2.5	chr12	111310159	133219374	0.156085	609	0.102109	0.455041	36906	0.321234	1	1	0	-4.96165
BRCA2-mutant	Global	80	2.5	chr13	18173200	18290517	0.255045	66	0.130783	0.476835	682	0.25696	1	1	0	-5.36866
BRCA2-mutant	Global	80	2.5	chr13	18301303	24988766	0.148024	275	0.109223	0.609855	11148	0.575648	1	1	0	-5.04823
BRCA2-mutant	Global	80	2.5	chr13	25096713	25097154	0.442881	27	0.0309926	0.741451	70	0.132117	2	1	1	-5.03891
BRCA2-mutant	Global	80	2.5	chr13	25365934	60535014	0.110833	490	0.0755046	0.746811	42709	0.561703	2	2	0	-4.96805
BRCA2-mutant	Global	80	2.5	chr13	61412785	67225197	0.255705	9	0.126449	1.06437	758	0.695749	4	3	1	-5.23226
BRCA2-mutant	Global	80	2.5	chr13	67226803	101095541	0.0885202	202	0.0591266	0.908795	23328	0.54926	2	2	0	-4.95958
BRCA2-mutant	Global	80	2.5	chr13	101101009	114299067	0.0635927	429	0.054523	1.21365	24335	1.14096	3	3	0	-4.94087
BRCA2-mutant	Global	80	2.5	chr14	18344491	20002158	0.322872	114	0.108459	0.792697	4873	0.481925	3	2	1	-5.32337
BRCA2-mutant	Global	80	2.5	chr14	20002240	64600268	0.4267	929	0.087696	0.803383	79595	0.501496	2	1	1	-4.95777
BRCA2-mutant	Global	80	2.5	chr14	64732369	75124368	0.166474	220	0.104948	0.494391	18472	0.311774	1	1	0	-4.93331
BRCA2-mutant	Global	80	2.5	chr14	75133994	105623353	0.0822946	617	0.0641733	0.939791	59341	0.655041	2	2	0	-4.98733
BRCA2-mutant	Global	80	2.5	chr14	105624322	106038037	0.112852	103	0.109346	1.03462	3247	0.908225	2	2	0	-5.05238
BRCA2-mutant	Global	80	2.5	chr14	106061935	106334741	0.259999	32	0.157277	1.20167	2743	0.49143	4	3	1	-5.06782
BRCA2-mutant	Global	80	2.5	chr14	106334934	106810329	0.13828	202	0.0971961	1.12677	5356	0.589692	3	3	0	-5.18905
BRCA2-mutant	Global	80	2.5	chr15	19888082	20294781	0.365143	47	0.120781	0.828718	1083	0.677396	2	1	1	-5.03979
BRCA2-mutant	Global	80	2.5	chr15	20302360	20358032	0.168944	18	0.137323	5.80718	164	7.07268	7	6	1	-6.28304
BRCA2-mutant	Global	80	2.5	chr15	20438882	33820809	0.38095	459	0.104379	0.811794	26770	0.618081	2	1	1	-4.97724
BRCA2-mutant	Global	80	2.5	chr15	33826920	101923205	0.373422	2142	0.102227	0.648319	154992	0.414274	2	1	1	-5.15023
BRCA2-mutant	Global	80	2.5	chr15	101965808	101976289	0.403746	13	0.130243	1.78451	257	1.8553	5	3	2	-4.9457
[truncated: 53 more rows]
