# Supplementary material for: Currently favored sampling practices for tumor sequencing can produce optimal results in the clinical setting
Source: Sci Rep. 2020 Sep 1;10:14403. doi: 10.1038/s41598-020-71382-3 (PMC7463012; doi:10.1038/s41598-020-71382-3)
Supplement: Supplementary file 3 — Supplementary Table 2. [file 41598_2020_71382_MOESM3_ESM.xlsx]

## Sheet: Table_s2a
Currently favored sampling practices for tumor sequencing can produce optimal results in the clinical setting Lőrinc S. Pongor1,2 - Gyöngyi Munkácsy1,2, Ildikó Vereczkey3, Imre Pete3, Balázs Győrffy1,2,4 1 Semmelweis University Dept. of Bioinformatics, Budapest, Hungary 2 Momentum Cancer Biomarker ResearchGroup, Institute of Enzymology, Research Center for Natural Sciences, Budapest, Hungary 3 Na…
Supplementary table 2a. Relative mutation signature contributions to common mutations
	Hypermutating tumor	PALB2 deficient	BRCA1 deficient	CNV-stable	BRCA2-mutant
Signature 1	25.0475	9.65907	17.3344	60.6921	10.3673
Signature 2	0	0	0	11.3111	0
Signature 3	9.42182	48.9412	54.0156	0	50.1801
Signature 4	0	5.58047	0	0	11.0826
Signature 6	0	7.51186	0	0	5.67505
Signature 8	11.6827	0	0	0	0
Signature 13	0	0	7.26192	27.5958	0
Signature 15	5.65605	5.07933	8.2287	0	5.13442
Signature 16	32.4693	0	0	0	0
Signature 17	0	5.71382	0	0	0
Signature 23	6.21359	0	0	0	0
Signature 24	0	10.9401	13.1595	0	0
Signature 26	0	0	0	0	7.03577
subSign.	9.50905	6.57411	-1.279e-13	0.401009	10.5248

## Sheet: Table_s2b
Currently favored sampling practices for tumor sequencing can produce optimal results in the clinical setting Lőrinc S. Pongor1,2 - Gyöngyi Munkácsy1,2, Ildikó Vereczkey3, Imre Pete3, Balázs Győrffy1,2,4 1 Semmelweis University Dept. of Bioinformatics, Budapest, Hungary 2 Momentum Cancer Biomarker ResearchGroup, Institute of Enzymology, Research Center for Natural Sciences, Budapest, Hungary 3 Na…
Supplementary table 2b. Relative mutation signature contributions to mutations with high coverage in all samples
Signature	hypermutating			HR-deficient / PALB2 mutant			HR-deficient / BRCA1 mutant			Copy-number stable			HR-deficient / BRCA2 mutant
	Biopsy	Local sample	Global sample	Biopsy	Local sample	Global sample	Biopsy	Local sample	Global sample	Biopsy	Local sample	Global sample	Biopsy	Local sample	Global sample
Signature.1	21.432	0	0	0	0	0	0	0	0	0	0	0	0	0	0
Signature.2	0	0	0	0	0	0	0	0	0	1.96071	0	0	0	0	0
Signature.3	9.24173	0	0	0	21.2026	0	0.0275358	0	0	0	0	0	17.8615	10.4204	0
Signature.4	0	0	0	0	0	1.96052	0	0	0	0	0	0	0	0	0
Signature.5	28.731	6.7626	0	0	0	0	0	0	0	0	0	0	0	0	11.3344
Signature.6	17.785	35.9304	0	1.19922	0	0.116073	11.8499	0	5.14391	69.1537	21.6128	5.07073	0	0	24.8583
Signature.7	0	0	0	0	0	2.77583	0	0	0	0	0	0	0	0	0
Signature.8	0	0	0	0	0	0	0	0	0	0	0	0	0	0	0
Signature.9	0	0	0	0	0	0	0	0	0	0	0	0	0	0	11.3508
Signature.10	0	0	0	0	0	0	0	0	2.78637	0	0	0	1.94729	0	0
Signature.11	1.99753	0	0	0	0	0	0	0	0	3.10577	0	0	0	0	0
Signature.12	4.49274	5.62088	0	0	0	0	0	0	0	0	0	0	0	0	11.3162
Signature.13	0.622225	0	0.32413	0	2.80806	2.0143	3.98387	7.30707	8.63661	0	0	0	2.48673	0	2.73746
Signature.14	0	0	0	0	0	0	0	0	0	1.56502	0	0	0	0	0
Signature.15	8.52169	33.7878	45.4581	63.5946	47.6344	63.8199	73.5194	75.4395	66.0916	15.1434	45.5437	93.3815	37.2313	38.9925	23.5799
Signature.16	0	6.45272	0	0	0	0	0	0	0	0	0	0	2.03266	3.81021	7.92393
Signature.17	0.183881	0	0	0	0	0	0	0	0	3.65373	0	0	0	0	0
Signature.18	0	3.87618	0	7.93618	0	6.53937	2.66068	8.17475	0	0	0	1.07268	0	0	0
Signature.19	0	0	0	0	0	0	0	0	0	0	0	0	0	0	0
Signature.20	0	2.81828	23.0646	19.2963	16.3659	0	0	0	0	0	0	0	21.2812	28.7445	0
Signature.21	0	0	0	0	0	0	0	0	0	0	0	0	7.64805	0	0
Signature.22	0	0	0	0	1.68102	2.64675	0	0	0	5.41774	0	0	0	0	1.48455
Signature.23	0	2.72277	16.0468	2.81547	10.308	5.14315	4.78731	8.33839	10.4734	0	14.3632	0.47505	6.73723	9.31077	4.65106
Signature.24	0	0.245246	15.1064	5.15826	0	4.40735	2.85711	0.34617	0	0	0	0	0	7.14596	0
Signature.25	0	0	0	0	0	0	0	0	0	0	0	0	0	0	0
Signature.26	2.59618	0	0	0	0	0	0	0	0	0	0	0	0	0	0
Signature.27	0	0.0665644	0	0	0	0	0.314182	0.394159	0.550658	0	0	0	0.0116167	0	0
Signature.28	0	0	0	0	0	0	0	0	0	0	0	0	2.76239	1.57575	0
Signature.29	4.39606	1.71652	0	0	0	10.5768	0	0	6.31743	0	18.4803	0	0	0	0
Signature.30	0	0	0	0	0	0	0	0	0	0	0	0	0	0	0.763495

## Sheet: Table_s2c
Currently favored sampling practices for tumor sequencing can produce optimal results in the clinical setting Lőrinc S. Pongor1,2 - Gyöngyi Munkácsy1,2, Ildikó Vereczkey3, Imre Pete3, Balázs Győrffy1,2,4 1 Semmelweis University Dept. of Bioinformatics, Budapest, Hungary 2 Momentum Cancer Biomarker ResearchGroup, Institute of Enzymology, Research Center for Natural Sciences, Budapest, Hungary 3 Na…
Supplementary table 2c. Relative mutation signature contributions to the hypermutating tumors' biopsy sample using all identified somatic mutations.
Signature	Aetiology	Contribution	Relative contribution
Signature 1	Age related	1284.7	26.5123
Signature 2	APOBEC	15.2259	0.314218
Signature 5	Unknown	1346.35	27.7848
Signature 6	DNA mismatch repair defect and MSI unstalbe tumors	291.003	6.00545
Signature 11	Alkylating agent	117.91	2.43332
Signature 12	Unknown	493.1	10.1761
Signature 13	APOBEC	43.115	0.889767
Signature 16	Unknown	690.306	14.2459
Signature 20	Defective DNA mismatch repair	392.611	8.10233
Signature 26	Defective DNA mismatch repair	24.5236	0.506095
Signature 30	Unknown	146.808	3.02968
		4845.65
