# Supplementary material for: Currently favored sampling practices for tumor sequencing can produce optimal results in the clinical setting
Source: Sci Rep. 2020 Sep 1;10:14403. doi: 10.1038/s41598-020-71382-3 (PMC7463012; doi:10.1038/s41598-020-71382-3)
Supplement: Supplementary file 4 — Supplementary Table 3. [file 41598_2020_71382_MOESM4_ESM.xlsx]

## Sheet: Sheet1
Currently favored sampling practices for tumor sequencing can produce optimal results in the clinical setting Lőrinc S. Pongor1,2 - Gyöngyi Munkácsy1,2, Ildikó Vereczkey3, Imre Pete3, Balázs Győrffy1,2,4 1 Semmelweis University Dept. of Bioinformatics, Budapest, Hungary 2 Momentum Cancer Biomarker ResearchGroup, Institute of Enzymology, Research Center for Natural Sciences, Budapest, Hungary 3 Na…
Supplementary table 3. Patient clinical characteristics
ID	Age	Stage	Grade	Histology	CA125 (U/mL)	Debulking (optimal/sub-optimal)	Neoadjuvant treatment	Adjuvant treatment	Genetic characteristic
OV909	64	pT3a	G3	serosus	326 U/ml	optimal	no	yes (TXL-CRB)	HR-deficient / BRCA2 mutant
OV847	65	pT1c	G1	endometrioid	295 U/ml	optimal	no	yes (TXL-CRB)	Copy-number stable
OV328	64	pT3c	G3	serosus	459 U/ml	sub-optimal	no	op. ppter ileus sec Hartman	HR-deficient / PALB2 mutant
OV358	60	pT3b	G3	serosus	1970 U/ml	optimal	no	yes (TXL-CRB)	HR-deficient / BRCA1 mutant
OV239	49	pT3c	G1	endometrioid	672 U/ml	sub-optimal	no	yes (TXL-CRB)	hypermutating
