# Supplementary material for: Currently favored sampling practices for tumor sequencing can produce optimal results in the clinical setting
Source: Sci Rep. 2020 Sep 1;10:14403. doi: 10.1038/s41598-020-71382-3 (PMC7463012; doi:10.1038/s41598-020-71382-3)
Supplement: Supplementary file 5 — Supplementary Table 4. [file 41598_2020_71382_MOESM5_ESM.xlsx]

## Sheet: Sheet1
Currently favored sampling practices for tumor sequencing can produce optimal results in the clinical setting Lőrinc S. Pongor1,2 - Gyöngyi Munkácsy1,2, Ildikó Vereczkey3, Imre Pete3, Balázs Győrffy1,2,4 1 Semmelweis University Dept. of Bioinformatics, Budapest, Hungary 2 Momentum Cancer Biomarker ResearchGroup, Institute of Enzymology, Research Center for Natural Sciences, Budapest, Hungary 3 Na…
Supplementary table 4. Sample DNA isolation
Genetic characteristic	ID	Sample type	Tissue	Sample mass (mg)	Concentration (Qubit) (ug/ml)	Volume (ul)	DNA (ug)	OD 260 /280
HR-deficient / BRCA2 mutant	909-0	normal	blood	200 ul	58.45	100	5.845	1.85
HR-deficient / BRCA2 mutant	909-1	biopsy	tumor	15 mg	75.6	200	15.12	1.92
HR-deficient / BRCA2 mutant	909-2	local	tumor	30 mg	70.6	200	14.12	1.98
HR-deficient / BRCA2 mutant	909-3	global	tumor	32 mg	120	200	24	1.96
Copy-number stable	847-0	normal	blood	200 ul	125.6	100	12.56	1.81
Copy-number stable	847-1	biopsy	tumor	15 mg	100	100	10	1.98
Copy-number stable	847-2	local	tumor	30 mg	93.2	100	9.32	1.98
Copy-number stable	847-3	global	tumor	36 mg	136	>50	6.8	1.98
HR-deficient / PALB2 mutant	328-0	normal	blood	200 ul	66.35	100	6.635	1.83
HR-deficient / PALB2 mutant	328-1	biopsy	tumor	15 mg	177.6	100	17.76	1.97
HR-deficient / PALB2 mutant	328-2	local	tumor	30 mg	99.8	100	9.98	2.04
HR-deficient / PALB2 mutant	328-3	global	tumor	38 mg	99.4	100	9.94	2.04
HR-deficient / BRCA1 mutant	358-0	normal	blood	200 ul	25.2	100	2.52	1.53
HR-deficient / BRCA1 mutant	358-1	biopsy	tumor	15 mg	507.8	100	50.78	1.91
HR-deficient / BRCA1 mutant	358-2	local	tumor	30 mg	133.6	100	13.36	1.93
HR-deficient / BRCA1 mutant	358-3	global	tumor	30 mg	123.6	100	12.36	1.92
hypermutating	239-0	normal	blood	200 ul	45.1	100	4.51	1.8
hypermutating	239-1	biopsy	tumor	15 mg	122.8	100	12.28	1.99
hypermutating	239-2	local	tumor	30 mg	72	100	7.2	1.98
hypermutating	239-3	global	tumor	32 mg	188	100	18.8	1.98
