# Supplementary material for: Currently favored sampling practices for tumor sequencing can produce optimal results in the clinical setting
Source: Sci Rep. 2020 Sep 1;10:14403. doi: 10.1038/s41598-020-71382-3 (PMC7463012; doi:10.1038/s41598-020-71382-3)
Supplement: Supplementary file 7 — Supplementary Table 6. [file 41598_2020_71382_MOESM7_ESM.xlsx]

## Sheet: Sheet1
	Currently favored sampling practices for tumor sequencing can produce optimal results in the clinical setting Lőrinc S. Pongor1,2 - Gyöngyi Munkácsy1,2, Ildikó Vereczkey3, Imre Pete3, Balázs Győrffy1,2,4 1 Semmelweis University Dept. of Bioinformatics, Budapest, Hungary 2 Momentum Cancer Biomarker ResearchGroup, Institute of Enzymology, Research Center for Natural Sciences, Budapest, Hungary 3 Na…
	Supplementary table 6. Cellularity and ploidy estimates
	Genetic characteristic	ID	biopsy		local		global
			cellularity	ploidy	cellularity	ploidy	cellularity	ploidy
	hypermutating	OV239	80	2.8	76	2.8	86	2.7
	HR-deficient / PALB2 mutant	OV328	69	1.9	76	1.9	82	1.9
	HR-deficient / BRCA1 mutant	OV358	32	2.9	34	3.1	43	3.3
	Copy-number stable	OV847	61	3.1	54	2.2	18	2.2
	HR-deficient / BRCA2 mutant	OV909	78	2.3	80	2.3	80	2.5
